# Supplementary material for: Impact of a perioperative oral opioid substitution protocol during the nationwide intravenous opioid shortage: A single center, interrupted time series with segmented regression analysis
Source: PLoS One. 2020 Jun 4;15(6):e0234199. doi: 10.1371/journal.pone.0234199 (PMC7272091; doi:10.1371/journal.pone.0234199)
Supplement: S1 Dataset — (XLSX) [file pone.0234199.s011.xlsx]

## Sheet: Sheet 1
OralOpioids_forupload[6]
CalendarYearMonthName	InterventionGroup	LOG_ID	Gender	Age	DischargeDisposition	EthnicGroup	FirstRace	Height..in.	Weight..kg.	LOS	OralMMEs	ParenteralMMEs	TotalMMEs	Cases_acetaminophen	Cases_celecoxib	Cases_dexmedetomidine	Cases_esmolol	Cases_gabapentin	Cases_ketamine	Cases_lidocaine	ASA	Case.length..mins.	Surgical.Service
2017 Aug	Before group	36904	Male	57	Home or Self Care	Non-Hispanic	White or Caucasian	67	76.1	3	7.5	22.5	30	1	0	0	1	0	1	1	3	121	NEUROSURGERY
2017 Aug	Before group	36942	Female	72	Home or Self Care	Non-Hispanic	White or Caucasian	60	51.1	1	0	36	36	1	0	0	0	0	0	1	2	109	OTORHINOLARYNGOLOGY
2017 Aug	Before group	36951	Male	66	Home or Self Care	Non-Hispanic	White or Caucasian	74	87.5	3	0	30	30	0	0	0	0	0	1	1	2	125	NEUROSURGERY
2017 Aug	Before group	36971	Female	65	Home Health Care Svc	Non-Hispanic	White or Caucasian	62	78.5	5	0	57	57	0	0	0	0	0	0	1	3	318	THORACIC CARDIOVASCULAR
2017 Aug	Before group	36995	Female	63	Home Health Care Svc	Non-Hispanic	African American	63	82.6	3	15	52.5	67.5	1	1	0	1	1	1	1	2	89	ORTHOPEDICS
2017 Aug	Before group	37056	Female	48	Home or Self Care	Non-Hispanic	White or Caucasian	64	126.7	5	15	48	63	1	0	0	0	0	1	1	3	163	NEUROSURGERY
2017 Aug	Before group	37059	Female	27	Home or Self Care	Non-Hispanic	White or Caucasian	62	104.5	2	0	37.5	37.5	1	0	1	1	0	1	1	2	137	PLASTIC SURGERY
2017 Aug	Before group	37063	Female	45	Home Health Care Svc	Non-Hispanic	White or Caucasian	72	95.2	3	15	42	57	0	0	0	0	0	1	1	2	170	ORTHOPEDICS
2017 Aug	Before group	37107	Female	42	Home or Self Care	Non-Hispanic	White or Caucasian	63	72.5	2	0	19.5	19.5	0	0	1	0	0	1	1	2	107	PLASTIC SURGERY
2017 Aug	Before group	37113	Female	62	Home Health Care Svc	Non-Hispanic	White or Caucasian	64	64.3	2	15	21	36	1	0	0	1	1	0	1	1	99	ORTHOPEDICS
2017 Aug	Before group	37130	Male	51	Home or Self Care	Non-Hispanic	White or Caucasian	74	89	3	0	52.5	52.5	1	0	0	0	0	1	1	2	182	ORTHOPEDICS
2017 Aug	Before group	37138	Female	49	Home or Self Care	Non-Hispanic	White or Caucasian	72	69.3	3	0	18	18	0	0	0	0	0	0	1	1	208	THORACIC CARDIOVASCULAR
2017 Aug	Before group	37147	Male	77	Home Health Care Svc	Non-Hispanic	White or Caucasian	69	112.8	3	15	93	108	1	1	0	1	1	0	1	3	124	ORTHOPEDICS
2017 Aug	Before group	37161	Female	60	Home Health Care Svc	Non-Hispanic	African American	62	72.7	2	30	45	75	1	0	0	0	1	1	1	3	36	ORTHOPEDICS
2017 Aug	Before group	37182	Female	66	Home Health Care Svc	Non-Hispanic	White or Caucasian	68	66.4	2	22.5	0	22.5	1	1	0	0	1	0	1	1	106	ORTHOPEDICS
2017 Aug	Before group	37203	Male	39	Home Health Care Svc	Non-Hispanic	White or Caucasian	69	64.4	3	15	46.5	61.5	1	0	0	0	1	1	1	2	134	ORTHOPEDICS
2017 Aug	Before group	37220	Female	31	Home Health Care Svc	Non-Hispanic	African American	60	71.6	2	15	72	87	1	1	0	0	1	1	1	2	122	ORTHOPEDICS
2017 Aug	Before group	37242	Male	51	Home Health Care Svc	Hispanic	Other	70	87	2	15	31.5	46.5	1	1	0	0	1	1	1	2	93	ORTHOPEDICS
2017 Aug	Before group	37260	Female	84	Home or Self Care	Non-Hispanic	White or Caucasian	59	52.3	3	0	0.75	0.75	1	0	0	0	1	1	1	3	92	GENERAL SURGERY
2017 Aug	Before group	37262	Male	70	Home Health Care Svc	Non-Hispanic	White or Caucasian	72	97.5	3	27.5	16.5	44	1	1	0	0	1	1	1	2	84	ORTHOPEDICS
2017 Aug	Before group	37276	Female	73	Skilled Nursing Facility	Non-Hispanic	White or Caucasian	61	65.6	4	15	33	48	1	1	0	1	1	1	1	2	78	ORTHOPEDICS
2017 Aug	Before group	37289	Female	73	Rehab Facility (not TCH)	Non-Hispanic	White or Caucasian	57	81.5	6	0	90	90	1	0	0	0	0	1	1	3	268	NEUROSURGERY
2017 Aug	Before group	37294	Female	78	Skilled Nursing Facility	Non-Hispanic	White or Caucasian	65	64.4	4	7.5	6	13.5	1	0	0	1	1	1	1	1	139	ORTHOPEDICS
2017 Aug	Before group	37311	Male	67	Home or Self Care	Non-Hispanic	White or Caucasian	74	126.7	1	0	0	0	0	0	0	0	0	1	1	3	118	ORTHOPEDICS
2017 Aug	Before group	37314	Female	60	Home Health Care Svc	Non-Hispanic	White or Caucasian	66	108.6	10	0	30	30	0	0	0	0	0	1	1	3	524	ORTHOPEDICS
2017 Aug	Before group	37322	Male	63	Home or Self Care	Non-Hispanic	White or Caucasian	69	73.6	2	0	0	0	1	0	0	1	0	1	1	2	142	ORTHOPEDICS
2017 Aug	Before group	37323	Female	44	Home Health Care Svc	Non-Hispanic	White or Caucasian	63	100.2	4	0	60	60	0	0	0	0	0	1	1	3	101	ORTHOPEDICS
2017 Aug	Before group	37330	Female	64	Rehab Facility (not TCH)	Non-Hispanic	White or Caucasian	NA	64.7	8	0	45	45	0	0	0	1	0	1	1	2	375	NEUROSURGERY
2017 Aug	Before group	37335	Female	79	Home or Self Care	Non-Hispanic	White or Caucasian	NA	NA	2	0	15	15	0	0	0	0	0	0	1	3	99	ORTHOPEDICS
2017 Aug	Before group	37366	Female	74	Home Health Care Svc	Non-Hispanic	White or Caucasian	62	89.7	3	0	9	9	0	0	0	0	0	1	1	3	157	NEUROSURGERY
2017 Aug	Before group	37384	Female	46	Home or Self Care	Non-Hispanic	White or Caucasian	63	106.8	1	11.25	21	32.25	0	0	0	0	0	1	1	2	46	NEUROSURGERY
2017 Aug	Before group	37386	Male	51	Home Health Care Svc	Hispanic	White or Caucasian	65	94.5	2	0	18	18	1	0	0	0	0	1	1	2	123	ORTHOPEDICS
2017 Aug	Before group	37399	Male	37	Home or Self Care	Non-Hispanic	White or Caucasian	75	129.3	4	0	0.6	0.6	0	0	1	0	0	1	1	2	167	GENERAL SURGERY
2017 Aug	Before group	37406	Female	69	Home or Self Care	Non-Hispanic	White or Caucasian	NA	77.3	4	0	59.25	59.25	1	0	0	0	0	1	1	2	128	GENERAL SURGERY
2017 Aug	Before group	37419	Female	56	Home or Self Care	Non-Hispanic	African American	65	113.9	4	0	24	24	0	0	1	0	0	1	1	2	260	GENERAL SURGERY
2017 Aug	Before group	37452	Female	51	Home or Self Care	Non-Hispanic	White or Caucasian	64	51.1	1	0	0	0	0	0	0	1	0	0	1	3	17	OTORHINOLARYNGOLOGY
2017 Aug	Before group	37465	Male	86	Rehab Facility (not TCH)	Non-Hispanic	White or Caucasian	70	87.5	3	15	42	57	1	1	0	1	1	0	1	3	90	ORTHOPEDICS
2017 Aug	Before group	37469	Male	60	Home Health Care Svc	Non-Hispanic	White or Caucasian	69	111.9	5	0	45	45	1	0	0	0	0	1	1	2	277	NEUROSURGERY
2017 Aug	Before group	37514	Male	65	Home Health Care Svc	Non-Hispanic	White or Caucasian	66	71.7	7	0	90	90	1	0	0	0	0	1	1	2	342	NEUROSURGERY
2017 Aug	Before group	37529	Female	52	Home Health Care Svc	Non-Hispanic	White or Caucasian	66	88.1	2	15	60	75	1	1	0	0	1	1	1	2	123	ORTHOPEDICS
2017 Aug	Before group	37530	Male	68	Home or Self Care	Non-Hispanic	White or Caucasian	69	74	3	0	18	18	0	0	0	1	0	0	1	2	172	NEUROSURGERY
2017 Aug	Before group	37538	Male	74	Home or Self Care	Non-Hispanic	White or Caucasian	69	93.4	3	15	0	15	1	1	0	0	1	0	1	3	104	ORTHOPEDICS
2017 Aug	Before group	37586	Male	76	Home or Self Care	Non-Hispanic	White or Caucasian	67	77.5	3	15	10.5	25.5	1	1	0	0	1	0	0	2	91	ORTHOPEDICS
2017 Aug	Before group	37588	Male	76	Home Health Care Svc	Non-Hispanic	White or Caucasian	72	95.2	7	0	162	162	1	0	0	0	0	1	1	3	106	NEUROSURGERY
2017 Aug	Before group	37595	Female	92	Rehab Facility (not TCH)	Non-Hispanic	White or Caucasian	61	46.7	3	15	18	33	1	1	0	0	1	0	0	2	145	ORTHOPEDICS
2017 Aug	Before group	37611	Female	55	Home or Self Care	Non-Hispanic	African American	62	100.8	2	30	24	54	1	1	0	0	1	1	0	3	63	ORTHOPEDICS
2017 Aug	Before group	37615	Male	46	Home Health Care Svc	Non-Hispanic	White or Caucasian	71	97.5	6	0	48	48	1	0	0	0	0	1	1	2	251	NEUROSURGERY
2017 Aug	Before group	37640	Male	68	Home Health Care Svc	Non-Hispanic	White or Caucasian	69	106.6	11	0	90	90	0	0	0	0	0	1	1	3	399	NEUROSURGERY
2017 Aug	Before group	37644	Male	56	Home or Self Care	Non-Hispanic	White or Caucasian	70	74.3	2	0	6	6	0	0	0	0	0	0	1	3	171	NEUROSURGERY
2017 Aug	Before group	37661	Female	55	Home or Self Care	Non-Hispanic	White or Caucasian	66	98.6	1	0	36	36	0	0	0	0	0	0	1	3	31	GENERAL SURGERY
2017 Aug	Before group	37662	Female	43	Home or Self Care	Non-Hispanic	White or Caucasian	64	132.2	2	7.5	54	61.5	1	0	0	0	1	1	1	2	147	GENERAL SURGERY
2017 Aug	Before group	37669	Female	77	Home Health Care Svc	Hispanic	White or Caucasian	61	61.1	3	15	18	33	1	1	0	0	1	1	0	2	65	ORTHOPEDICS
2017 Aug	Before group	37674	Female	68	Home Health Care Svc	Non-Hispanic	White or Caucasian	65	94.5	5	27.5	0	27.5	1	1	0	0	1	0	0	2	131	ORTHOPEDICS
2017 Aug	Before group	37675	Female	29	Home or Self Care	Non-Hispanic	White or Caucasian	67	144.8	3	7.5	48	55.5	0	0	0	0	0	0	1	2	350	NEUROSURGERY
2017 Aug	Before group	37691	Male	63	Home or Self Care	Non-Hispanic	White or Caucasian	73	103.2	2	0	0	0	0	0	0	0	0	1	1	3	85	ORTHOPEDICS
2017 Aug	Before group	37698	Female	73	Home Health Care Svc	Non-Hispanic	White or Caucasian	62	78.2	3	0	771	771	1	0	0	0	0	1	1	3	330	ORTHOPEDICS
2017 Aug	Before group	37700	Female	67	Rehab Facility (not TCH)	Non-Hispanic	White or Caucasian	66	134.2	15	0	180	180	0	0	0	1	0	1	1	3	512	NEUROSURGERY
2017 Aug	Before group	37708	Female	67	Skilled Nursing Facility	Non-Hispanic	White or Caucasian	68	123.4	4	15	3	18	1	1	0	0	1	0	0	2	39	ORTHOPEDICS
2017 Aug	Before group	37719	Male	68	Home or Self Care	Non-Hispanic	White or Caucasian	70	81.6	2	0	21	21	0	0	0	0	0	0	1	3	247	OTORHINOLARYNGOLOGY
2017 Aug	Before group	37722	Female	65	Skilled Nursing Facility	Non-Hispanic	White or Caucasian	65	110.9	5	0	207	207	1	0	0	0	0	1	1	3	171	ORTHOPEDICS
2017 Aug	Before group	37748	Male	74	Skilled Nursing Facility	Non-Hispanic	African American	NA	NA	5	15	7.5	22.5	1	1	0	0	1	0	1	2	137	ORTHOPEDICS
2017 Aug	Before group	37767	Female	34	Home Health Care Svc	Non-Hispanic	White or Caucasian	59	66	3	30	45	75	1	1	0	1	1	0	1	2	74	ORTHOPEDICS
2017 Aug	Before group	37782	Female	63	Home Health Care Svc	Non-Hispanic	Other	67	83.3	3	5	60	65	1	1	0	0	1	1	1	2	104	ORTHOPEDICS
2017 Aug	Before group	38111	Female	43	Home or Self Care	Non-Hispanic	White or Caucasian	62	105.7	8	0	15	15	0	0	0	0	0	0	1	2	334	NEUROSURGERY
2017 Aug	Before group	38125	Female	62	Home or Self Care	Non-Hispanic	White or Caucasian	65	66.7	2	0	0	0	1	1	0	0	1	1	1	1	109	OBSTETRICS-GYNECOLOGY
2017 Aug	Before group	38137	Female	29	Home or Self Care	Non-Hispanic	White or Caucasian	63	67.5	3	0	91.5	91.5	1	0	0	1	0	0	1	3	55	NEUROSURGERY
2017 Aug	Before group	38158	Female	65	Home or Self Care	Non-Hispanic	White or Caucasian	66	89.8	2	0	0	0	1	1	0	0	1	1	1	2	139	OBSTETRICS-GYNECOLOGY
2017 Aug	Before group	38187	Female	30	Home or Self Care	Non-Hispanic	White or Caucasian	61	83.5	2	7.5	46.5	54	1	1	0	0	1	1	1	2	207	OBSTETRICS-GYNECOLOGY
2017 Aug	Before group	38214	Female	49	Home or Self Care	Non-Hispanic	White or Caucasian	67	83	2	15	40.5	55.5	1	1	0	1	0	1	1	2	192	OBSTETRICS-GYNECOLOGY
2017 Aug	Before group	38239	Female	37	Home or Self Care	Non-Hispanic	White or Caucasian	64	91.5	3	0	0.75	0.75	0	0	0	0	0	1	1	2	131	OBSTETRICS-GYNECOLOGY
2017 Aug	Before group	38263	Female	82	Home or Self Care	Non-Hispanic	Asian	60	57	1	0	3	3	1	1	0	0	1	0	1	3	114	OBSTETRICS-GYNECOLOGY
2017 Aug	Before group	38287	Female	43	Home or Self Care	Hispanic	White or Caucasian	60	76	2	0	30	30	1	1	0	0	1	1	1	1	170	OBSTETRICS-GYNECOLOGY
2017 Aug	Before group	38307	Female	35	Home or Self Care	Non-Hispanic	White or Caucasian	NA	NA	1	0	6	6	0	0	0	0	0	0	0	2	49	PLASTIC SURGERY
2017 Aug	Before group	38348	Female	32	Home or Self Care	Non-Hispanic	White or Caucasian	67	97.1	1	7.5	21	28.5	0	0	0	0	0	0	0	2	111	PLASTIC SURGERY
2017 Aug	Before group	38354	Female	49	Home or Self Care	Non-Hispanic	White or Caucasian	60	67.6	2	0	33	33	1	1	0	0	1	1	1	2	198	OBSTETRICS-GYNECOLOGY
2017 Aug	Before group	38417	Female	59	Home Health Care Svc	Non-Hispanic	White or Caucasian	66	99.1	2	15	3	18	1	1	0	0	1	1	0	2	144	ORTHOPEDICS
2017 Aug	Before group	38426	Male	74	Home or Self Care	Non-Hispanic	White or Caucasian	71	110	2	0	0	0	1	0	0	0	0	0	1	3	133	OTORHINOLARYNGOLOGY
2017 Aug	Before group	38438	Male	75	Home or Self Care	Non-Hispanic	White or Caucasian	70	92.7	5	0	36	36	0	0	0	0	0	1	1	3	232	ORTHOPEDICS
2017 Aug	Before group	38444	Male	48	Home or Self Care	Non-Hispanic	White or Caucasian	73	152.8	1	7.5	66	73.5	0	0	0	0	0	1	1	2	55	ORTHOPEDICS
2017 Aug	Before group	38462	Female	72	Skilled Nursing Facility	Non-Hispanic	White or Caucasian	62	NA	4	15	4.5	19.5	1	1	0	0	1	0	1	3	109	ORTHOPEDICS
2017 Aug	Before group	38475	Female	53	Home Health Care Svc	Non-Hispanic	White or Caucasian	64	69	2	15	33	48	1	1	0	0	1	0	1	2	122	ORTHOPEDICS
2017 Aug	Before group	38479	Male	19	Home or Self Care	Non-Hispanic	White or Caucasian	58	63.5	1	0	0	0	1	0	1	0	0	0	1	3	84	PEDIATRIC DENTISTRY
2017 Aug	Before group	38493	Female	59	Home Health Care Svc	Non-Hispanic	White or Caucasian	68	86.6	4	0	30	30	1	1	1	0	0	0	0	2	115	ORTHOPEDICS
2017 Aug	Before group	38495	Female	77	Home or Self Care	Non-Hispanic	White or Caucasian	63	63.9	2	0	37.5	37.5	0	0	0	0	0	0	1	2	212	NEUROSURGERY
2017 Aug	Before group	38496	Male	63	Skilled Nursing Facility	Non-Hispanic	White or Caucasian	67	60.8	4	15	42	57	1	1	0	0	1	0	1	2	121	ORTHOPEDICS
2017 Aug	Before group	38529	Female	78	Home Health Care Svc	Non-Hispanic	White or Caucasian	61	89.8	3	15	30	45	1	1	0	0	1	0	0	2	93	ORTHOPEDICS
2017 Aug	Before group	38544	Female	74	Home or Self Care	Non-Hispanic	White or Caucasian	58	54	3	0	36	36	0	0	0	0	0	0	1	2	228	NEUROSURGERY
2017 Aug	Before group	38554	Female	54	Home Health Care Svc	Non-Hispanic	African American	65	82.2	3	15	4.5	19.5	1	1	0	0	1	1	1	2	76	ORTHOPEDICS
2017 Aug	Before group	38561	Female	53	Home or Self Care	Non-Hispanic	African American	66	84.7	3	0	18	18	1	1	0	0	1	1	1	2	135	ORTHOPEDICS
2017 Aug	Before group	38569	Male	71	Home or Self Care	Non-Hispanic	White or Caucasian	71	79.3	3	15	0	15	1	1	0	1	1	1	0	2	98	ORTHOPEDICS
2017 Aug	Before group	38581	Female	55	Home Health Care Svc	Non-Hispanic	White or Caucasian	64	65.1	3	15	21	36	1	1	0	0	0	0	1	2	132	ORTHOPEDICS
2017 Aug	Before group	38584	Female	71	Home or Self Care	Non-Hispanic	White or Caucasian	66	58.6	2	0	24	24	0	0	0	0	0	0	1	3	224	NEUROSURGERY
2017 Aug	Before group	38587	Female	58	Home Health Care Svc	Non-Hispanic	White or Caucasian	61	65.1	3	15	12	27	1	1	0	0	1	1	1	2	106	ORTHOPEDICS
2017 Aug	Before group	38616	Male	59	Home Health Care Svc	Non-Hispanic	White or Caucasian	76	98.7	3	15	0	15	1	0	0	0	1	0	0	2	128	ORTHOPEDICS
2017 Aug	Before group	38628	Male	38	Home or Self Care	Non-Hispanic	White or Caucasian	70	105.6	2	0	43.5	43.5	0	0	0	1	0	0	1	2	344	NEUROSURGERY
2017 Aug	Before group	38629	Female	52	Home Health Care Svc	Non-Hispanic	White or Caucasian	60	49.4	3	7.5	0	7.5	1	0	0	0	1	0	0	3	106	ORTHOPEDICS
2017 Aug	Before group	38631	Male	47	Home Health Care Svc	Non-Hispanic	White or Caucasian	71	122.5	3	0	48	48	1	1	0	1	0	0	1	2	121	ORTHOPEDICS
2017 Aug	Before group	38650	Male	70	Skilled Nursing Facility	Non-Hispanic	White or Caucasian	70	117.8	4	15	21	36	1	0	0	0	1	1	1	3	105	ORTHOPEDICS
2017 Aug	Before group	38664	Male	64	Home Health Care Svc	Non-Hispanic	White or Caucasian	74	138.3	2	0	21	21	0	0	1	1	0	1	1	2	123	ORTHOPEDICS
2017 Aug	Before group	38729	Female	66	Home Health Care Svc	Non-Hispanic	White or Caucasian	67	104.7	3	15	16.5	31.5	1	1	0	0	1	1	1	2	69	ORTHOPEDICS
2017 Aug	Before group	38742	Female	49	Home or Self Care	Non-Hispanic	White or Caucasian	65	89.4	5	0	27	27	0	0	0	1	0	0	1	2	211	NEUROSURGERY
2017 Aug	Before group	38758	Female	55	Home Health Care Svc	Non-Hispanic	African American	62	79.4	5	30	48	78	1	1	0	0	1	1	1	3	89	ORTHOPEDICS
2017 Aug	Before group	38803	Male	76	Home or Self Care	Non-Hispanic	White or Caucasian	69	73.4	3	0	28.5	28.5	0	0	0	1	0	0	1	3	187	NEUROSURGERY
2017 Aug	Before group	38830	Male	39	Home or Self Care	Non-Hispanic	White or Caucasian	67	73	1	7.5	61.5	69	0	0	0	0	0	1	1	3	60	UROLOGY
2017 Aug	Before group	38852	Male	42	Home or Self Care	Non-Hispanic	African American	71	79.3	2	0	204	204	0	0	0	0	0	1	1	2	195	UROLOGY
2017 Aug	Before group	38854	Male	76	Home Health Care Svc	Non-Hispanic	White or Caucasian	69	73.6	2	0	27	27	1	1	0	0	1	0	1	2	111	ORTHOPEDICS
2017 Aug	Before group	38917	Male	55	Home Health Care Svc	Non-Hispanic	White or Caucasian	68	103	2	15	33	48	1	1	0	0	1	1	1	2	115	ORTHOPEDICS
2017 Aug	Before group	38938	Female	61	Home Health Care Svc	Non-Hispanic	White or Caucasian	66	77.1	8	15	15	30	1	1	0	0	0	1	1	2	172	ORTHOPEDICS
2017 Aug	Before group	38968	Female	58	Home Health Care Svc	Non-Hispanic	African American	64	98.6	3	0	63	63	1	1	0	0	1	1	1	2	101	ORTHOPEDICS
2017 Aug	Before group	39001	Female	53	Home or Self Care	Non-Hispanic	White or Caucasian	67	91.2	3	30	72	102	1	1	0	0	0	1	1	3	153	ORTHOPEDICS
2017 Aug	Before group	39115	Male	66	Home Health Care Svc	Non-Hispanic	White or Caucasian	71	93.6	3	15	15	30	1	1	1	0	1	1	1	2	106	ORTHOPEDICS
2017 Aug	Before group	39138	Female	69	Skilled Nursing Facility	Non-Hispanic	White or Caucasian	66	82.1	4	15	31.5	46.5	1	1	0	0	1	0	1	3	89	ORTHOPEDICS
2017 Aug	Before group	39162	Female	56	Home Health Care Svc	Non-Hispanic	White or Caucasian	66	72.8	2	7.5	46.5	54	1	1	0	0	1	1	1	2	98	ORTHOPEDICS
2017 Aug	Before group	39810	Male	73	Home Health Care Svc	Non-Hispanic	White or Caucasian	74	90.4	3	15	3	18	1	1	0	0	1	1	0	2	85	ORTHOPEDICS
2017 Aug	Before group	39816	Male	73	Home or Self Care	Non-Hispanic	White or Caucasian	73	91.9	1	0	0	0	0	0	0	0	0	0	1	2	139	ORTHOPEDICS
2017 Aug	Before group	39818	Female	75	Home Health Care Svc	Non-Hispanic	Other	65	78	3	15	30	45	1	1	0	0	1	0	1	3	114	ORTHOPEDICS
2017 Aug	Before group	39836	Female	71	Home Health Care Svc	Non-Hispanic	White or Caucasian	NA	NA	4	15	6	21	1	0	0	0	0	1	1	2	102	ORTHOPEDICS
2017 Aug	Before group	39838	Male	72	Home or Self Care	Non-Hispanic	White or Caucasian	72	78.9	2	0	637.54	637.54	1	0	0	1	0	0	1	2	79	OTORHINOLARYNGOLOGY
2017 Aug	Before group	39841	Male	74	Home or Self Care	Non-Hispanic	White or Caucasian	69	47.6	1	0	0	0	0	0	0	0	0	0	1	3	22	OTORHINOLARYNGOLOGY
2017 Aug	Before group	39875	Male	34	Home or Self Care	Non-Hispanic	White or Caucasian	73	NA	3	0	204	204	0	0	0	0	0	1	1	3	137	GENERAL SURGERY
2017 Aug	Before group	39878	Male	64	Home Health Care Svc	Non-Hispanic	White or Caucasian	74	154.3	12	0	30	30	0	0	1	0	0	0	1	3	119	GENERAL SURGERY
2017 Aug	Before group	39883	Female	26	Home or Self Care	Non-Hispanic	White or Caucasian	62	140.3	6	0	135	135	0	0	0	0	0	1	1	3	151	GENERAL SURGERY
2017 Aug	Before group	39891	Male	53	Discharge or Transfer to Court/Law Enforcement	Non-Hispanic	White or Caucasian	69	165.8	7	0	112.5	112.5	0	0	0	0	0	1	1	2	332	NEUROSURGERY
2017 Aug	Before group	39901	Female	70	Home or Self Care	Non-Hispanic	White or Caucasian	66	92.4	3	15	51	66	1	0	0	0	0	1	1	2	182	PLASTIC SURGERY
2017 Aug	Before group	39932	Male	79	Skilled Nursing Facility	Non-Hispanic	White or Caucasian	66	85.9	4	15	15	30	1	1	0	0	1	1	1	2	138	ORTHOPEDICS
2017 Aug	Before group	39933	Female	55	Home Health Care Svc	Non-Hispanic	White or Caucasian	NA	NA	5	15	18	33	1	1	0	0	1	0	1	2	100	ORTHOPEDICS
2017 Aug	Before group	39945	Male	70	Home Health Care Svc	Non-Hispanic	White or Caucasian	74	103.5	3	15	30	45	1	1	0	0	1	1	1	3	102	ORTHOPEDICS
2017 Aug	Before group	40000	Female	46	Home or Self Care	Non-Hispanic	White or Caucasian	61	79	2	0	52.5	52.5	0	0	1	0	0	0	1	3	292	OTORHINOLARYNGOLOGY
2017 Aug	Before group	40024	Female	62	Home or Self Care	Non-Hispanic	White or Caucasian	67	97.3	3	0	9	9	0	0	0	1	0	0	1	3	265	OTORHINOLARYNGOLOGY
2017 Aug	Before group	40038	Male	80	Skilled Nursing Facility	Non-Hispanic	White or Caucasian	70	129.8	4	15	49.5	64.5	0	0	0	1	1	0	1	3	98	ORTHOPEDICS
2017 Aug	Before group	40091	Female	51	Home or Self Care	Non-Hispanic	White or Caucasian	65	142.5	3	0	72	72	0	0	0	0	0	0	1	3	153	GENERAL SURGERY
2017 Aug	Before group	40129	Male	69	Home Health Care Svc	Non-Hispanic	White or Caucasian	69	126.4	7	0	4449.36	4449.36	0	0	0	1	0	0	1	2	564	OTORHINOLARYNGOLOGY
2017 Aug	Before group	40150	Male	70	Home or Self Care	Non-Hispanic	White or Caucasian	70	67.1	2	0	6	6	1	0	0	0	0	1	1	1	254	OTORHINOLARYNGOLOGY
2017 Aug	Before group	40157	Female	21	Home or Self Care	Non-Hispanic	Other	61	130.5	1	0	30	30	0	0	1	0	0	0	1	3	22	OTORHINOLARYNGOLOGY
2017 Aug	Before group	40168	Male	50	Home Health Care Svc	Non-Hispanic	African American	73	87.4	2	15	57	72	1	1	1	0	1	1	1	2	105	ORTHOPEDICS
2017 Aug	Before group	40229	Male	76	Skilled Nursing Facility	Non-Hispanic	White or Caucasian	70	111.5	4	0	45	45	0	0	0	0	0	1	1	3	70	ORTHOPEDICS
2017 Aug	Before group	40291	Male	69	Home Health Care Svc	Non-Hispanic	White or Caucasian	71	95.3	13	0	217.5	217.5	0	0	0	0	0	1	1	2	341	NEUROSURGERY
2017 Aug	Before group	40319	Female	67	Rehab Facility (not TCH)	Non-Hispanic	White or Caucasian	60	99.8	6	0	97.5	97.5	0	0	0	0	0	1	1	3	335	NEUROSURGERY
2017 Aug	Before group	40336	Male	56	Rehab Facility (not TCH)	Non-Hispanic	White or Caucasian	68	87	12	0	15	15	0	0	1	0	0	1	0	3	129	NEUROSURGERY
2017 Aug	Before group	40343	Male	36	Home or Self Care	Non-Hispanic	White or Caucasian	76	114.3	1	0	18	18	1	0	0	0	0	1	1	2	109	ORTHOPEDICS
2017 Aug	Before group	40358	Female	53	Home or Self Care	Non-Hispanic	White or Caucasian	65	112.6	1	0	0	0	1	1	0	0	1	1	1	2	38	OBSTETRICS-GYNECOLOGY
2017 Aug	Before group	40388	Female	69	Home or Self Care	Non-Hispanic	White or Caucasian	67	67.8	2	0	0	0	1	0	0	0	1	1	1	2	137	OBSTETRICS-GYNECOLOGY
2017 Aug	Before group	40391	Male	68	Home Health Care Svc	Non-Hispanic	White or Caucasian	76	134.7	2	15	0	15	1	1	0	0	1	0	0	3	84	ORTHOPEDICS
2017 Aug	Before group	40406	Male	72	Home Health Care Svc	Non-Hispanic	White or Caucasian	70	86	2	0	9	9	1	0	0	0	0	1	1	2	147	ORTHOPEDICS
2017 Aug	Before group	40408	Male	52	Home Health Care Svc	Non-Hispanic	White or Caucasian	77	129.5	2	0	12	12	0	0	0	0	0	1	1	2	162	ORTHOPEDICS
2017 Aug	Before group	40419	Female	67	Swing Bed	Non-Hispanic	White or Caucasian	66	52.2	5	17.5	60	77.5	1	0	0	1	1	1	1	2	91	ORTHOPEDICS
2017 Aug	Before group	40425	Female	57	Home or Self Care	Non-Hispanic	White or Caucasian	64	84.5	1	7.5	37.5	45	0	0	0	0	0	0	1	3	67	NEUROSURGERY
2017 Aug	Before group	40439	Male	70	Home or Self Care	Non-Hispanic	White or Caucasian	76	142.9	2	0	36	36	1	0	1	1	0	0	1	3	306	NEUROSURGERY
2017 Aug	Before group	40448	Female	62	Skilled Nursing Facility	Non-Hispanic	White or Caucasian	68	102.5	5	20	40.5	60.5	1	0	0	0	1	0	0	3	96	ORTHOPEDICS
2017 Aug	Before group	40533	Female	67	Home or Self Care	Non-Hispanic	African American	65	65	2	0	30	30	1	0	0	0	0	0	1	2	158	GENERAL SURGERY
2017 Aug	Before group	40537	Female	56	Home or Self Care	Non-Hispanic	African American	64	67.6	1	0	10.5	10.5	1	0	0	0	0	0	0	2	99	GENERAL SURGERY
2017 Aug	Before group	40567	Female	66	Home Health Care Svc	Non-Hispanic	White or Caucasian	62	55	3	7.5	30	37.5	1	1	0	0	1	1	1	2	110	ORTHOPEDICS
2017 Aug	Before group	40601	Male	66	Home Health Care Svc	Non-Hispanic	White or Caucasian	69	97.3	3	15	18	33	1	1	0	0	1	0	1	3	82	ORTHOPEDICS
2017 Aug	Before group	40824	Female	61	Home or Self Care	Hispanic	Other	61	62.9	3	15	27	42	1	1	0	0	1	1	1	2	87	ORTHOPEDICS
2017 Aug	Before group	40829	Male	51	Home or Self Care	Non-Hispanic	White or Caucasian	67	95.7	2	0	0	0	0	0	1	0	0	0	1	4	142	GENERAL SURGERY
2017 Aug	Before group	40875	Female	59	Home or Self Care	Non-Hispanic	White or Caucasian	65	109.8	3	0	21	21	0	0	0	0	0	1	1	3	91	GENERAL SURGERY
2017 Aug	Before group	40909	Male	68	Home Health Care Svc	Non-Hispanic	White or Caucasian	70	87.1	4	0	177	177	0	0	0	0	0	1	1	2	226	NEUROSURGERY
2017 Aug	Before group	40917	Female	60	Home Health Care Svc	Non-Hispanic	White or Caucasian	62	54.3	3	0	61.5	61.5	1	0	0	0	0	1	1	2	202	NEUROSURGERY
2017 Aug	Before group	40924	Male	67	Home Health Care Svc	Non-Hispanic	White or Caucasian	72	88.5	8	0	30	30	0	0	0	0	0	1	1	3	545	NEUROSURGERY
2017 Aug	Before group	40930	Male	55	Home or Self Care	Non-Hispanic	White or Caucasian	69	78	2	0	18	18	0	0	0	0	0	1	1	2	77	NEUROSURGERY
2017 Aug	Before group	40958	Female	67	Home or Self Care	Non-Hispanic	White or Caucasian	61	95.1	1	0	30	30	0	0	0	0	0	0	1	2	80	GENERAL SURGERY
2017 Aug	Before group	40959	Female	73	Home Health Care Svc	Non-Hispanic	White or Caucasian	67	61.5	3	15	4.5	19.5	1	0	0	0	1	0	0	2	120	ORTHOPEDICS
2017 Aug	Before group	40971	Female	76	Skilled Nursing Facility	Non-Hispanic	White or Caucasian	NA	53.4	16	0	72	72	0	0	0	1	0	0	1	2	664	NEUROSURGERY
2017 Aug	Before group	41157	Male	68	Home or Self Care	Non-Hispanic	African American	71	77.2	3	0	7.5	7.5	0	0	0	0	0	0	1	2	176	NEUROSURGERY
2017 Aug	Before group	41162	Female	26	Home or Self Care	Non-Hispanic	White or Caucasian	64	78.9	4	7.5	51	58.5	1	0	1	0	0	1	1	3	204	NEUROSURGERY
2017 Aug	Before group	41187	Male	67	Home or Self Care	Non-Hispanic	White or Caucasian	74	128.5	2	0	30	30	0	0	0	1	0	1	1	3	33	ORTHOPEDICS
2017 Aug	Before group	41256	Female	62	Home or Self Care	Non-Hispanic	African American	65	92	2	15	87	102	0	0	0	0	0	0	1	2	181	GENERAL SURGERY
2017 Aug	Before group	41298	Female	57	Home or Self Care	Non-Hispanic	White or Caucasian	NA	71	5	0	52.5	52.5	0	0	0	0	0	0	1	3	397	GENERAL SURGERY
2017 Aug	Before group	41302	Male	40	Home or Self Care	Non-Hispanic	White or Caucasian	70	86.7	4	0	60	60	0	0	0	0	0	0	1	1	242	GENERAL SURGERY
2017 Aug	Before group	41304	Male	67	Home or Self Care	Non-Hispanic	White or Caucasian	68	86.6	1	0	0	0	0	0	0	0	0	1	1	2	72	GENERAL SURGERY
2017 Aug	Before group	41322	Male	73	Home or Self Care	Non-Hispanic	African American	65	78	2	0	0	0	0	0	0	0	0	1	1	3	134	GENERAL SURGERY
2017 Aug	Before group	41354	Female	67	Home or Self Care	Non-Hispanic	White or Caucasian	66	71.1	2	0	0	0	0	0	0	0	0	0	1	3	101	NEUROSURGERY
2017 Aug	Before group	41374	Female	81	Home or Self Care	Non-Hispanic	White or Caucasian	61	71.3	1	0	15	15	0	0	0	0	0	0	1	4	77	GENERAL SURGERY
2017 Aug	Before group	41377	Female	35	Home or Self Care	Non-Hispanic	Other	65	126	2	0	30	30	1	1	0	0	1	1	1	2	81	GENERAL SURGERY
2017 Aug	Before group	41491	Male	49	Home Health Care Svc	Non-Hispanic	White or Caucasian	75	162.2	3	15	63	78	1	1	0	0	1	1	1	3	128	ORTHOPEDICS
2017 Aug	Before group	41514	Female	74	Skilled Nursing Facility	Non-Hispanic	White or Caucasian	63	83.2	4	15	22.5	37.5	1	1	0	0	1	0	0	2	83	ORTHOPEDICS
2017 Aug	Before group	41560	Male	24	Home or Self Care	Hispanic	White or Caucasian	69	94.9	1	7.5	45	52.5	1	0	0	0	0	0	1	1	152	OTORHINOLARYNGOLOGY
2017 Aug	Before group	41578	Female	68	Home or Self Care	Non-Hispanic	White or Caucasian	63	83.5	6	0	12	12	0	0	0	1	0	0	1	3	180	NEUROSURGERY
2017 Aug	Before group	41582	Female	54	Home or Self Care	Non-Hispanic	White or Caucasian	66	108	1	0	22.5	22.5	0	0	0	0	0	1	1	2	101	ORTHOPEDICS
2017 Aug	Before group	41589	Female	43	Home or Self Care	Non-Hispanic	White or Caucasian	62	102.9	8	0	7.5	7.5	1	0	0	0	0	0	1	2	195	NEUROSURGERY
2017 Aug	Before group	41601	Female	49	Home or Self Care	Non-Hispanic	White or Caucasian	63	79	3	0	21	21	1	0	0	0	0	1	1	2	210	PLASTIC SURGERY
2017 Aug	Before group	41691	Male	67	Home or Self Care	Non-Hispanic	White or Caucasian	72	69.2	2	0	30	30	0	0	0	0	0	1	1	3	310	UROLOGY
2017 Aug	Before group	41696	Female	46	Home or Self Care	Non-Hispanic	White or Caucasian	63	57.4	3	0	162	162	1	0	0	0	0	1	1	2	302	UROLOGY
2017 Aug	Before group	41760	Male	60	Home Health Care Svc	Non-Hispanic	White or Caucasian	70	178.4	7	0	171	171	0	0	0	0	0	1	1	3	256	UROLOGY
2017 Aug	Before group	41810	Male	85	Home or Self Care	Non-Hispanic	White or Caucasian	69	93.5	3	0	6	6	0	0	0	0	0	0	1	3	107	THORACIC CARDIOVASCULAR
2017 Aug	Before group	41841	Female	64	Home Health Care Svc	Non-Hispanic	White or Caucasian	63	72.6	4	0	10.5	10.5	1	1	0	0	1	1	0	2	76	ORTHOPEDICS
2017 Aug	Before group	41858	Female	50	Home or Self Care	Non-Hispanic	White or Caucasian	63	64.8	4	0	30	30	0	0	0	0	0	0	1	1	247	GENERAL SURGERY
2017 Aug	Before group	41860	Female	58	Home or Self Care	Non-Hispanic	White or Caucasian	64	58.4	4	0	21	21	0	0	0	0	0	1	1	3	313	GENERAL SURGERY
2017 Aug	Before group	41878	Male	45	Home or Self Care	Non-Hispanic	White or Caucasian	69	106.6	1	0	46.5	46.5	0	0	1	0	0	1	1	2	118	ORTHOPEDICS
2017 Aug	Before group	41888	Female	68	Home Health Care Svc	Non-Hispanic	African American	64	81.7	5	0	31.5	31.5	0	0	0	0	0	1	1	2	232	ORTHOPEDICS
2017 Aug	Before group	41889	Male	63	Rehab Facility (not TCH)	Non-Hispanic	White or Caucasian	73	135.8	4	0	297	297	0	0	0	0	0	0	1	2	262	ORTHOPEDICS
2017 Aug	Before group	42001	Female	71	Rehab Facility (not TCH)	Non-Hispanic	White or Caucasian	70	81.1	5	0	31.5	31.5	0	0	0	0	0	1	1	2	222	ORTHOPEDICS
2017 Aug	Before group	42006	Female	53	Home or Self Care	Non-Hispanic	White or Caucasian	NA	NA	3	0	70.5	70.5	0	0	0	0	0	0	1	2	196	ORTHOPEDICS
2017 Aug	Before group	42008	Male	49	Home or Self Care	Non-Hispanic	White or Caucasian	72	92.8	2	0	21	21	0	0	0	0	0	1	1	2	107	ORTHOPEDICS
2017 Aug	Before group	42013	Female	62	Home Health Care Svc	Non-Hispanic	White or Caucasian	NA	NA	5	0	73.5	73.5	0	0	0	1	0	1	1	2	277	ORTHOPEDICS
2017 Aug	Before group	42021	Female	67	Home or Self Care	Non-Hispanic	White or Caucasian	64	72.7	1	0	30	30	1	0	0	0	0	1	1	2	53	GENERAL SURGERY
2017 Aug	Before group	42031	Female	75	Skilled Nursing Facility	Non-Hispanic	African American	60	102.3	5	0	74.33	74.33	0	0	0	0	0	1	1	3	206	ORTHOPEDICS
2017 Aug	Before group	42035	Female	76	Rehab Facility (not TCH)	Non-Hispanic	White or Caucasian	66	61.9	8	0	90	90	0	0	0	1	0	1	1	2	421	ORTHOPEDICS
2017 Aug	Before group	42044	Female	37	Rehab Facility (not TCH)	Non-Hispanic	African American	63	98.5	5	15	33	48	0	0	0	1	0	1	1	2	334	ORTHOPEDICS
2017 Aug	Before group	42049	Male	77	Home Health Care Svc	Non-Hispanic	African American	72	74.1	5	0	7.5	7.5	0	0	0	1	0	1	1	2	141	ORTHOPEDICS
2017 Aug	Before group	42053	Female	38	Home Health Care Svc	Non-Hispanic	White or Caucasian	71	109	4	0	54	54	1	0	1	0	0	1	1	2	179	ORTHOPEDICS
2017 Aug	Before group	42063	Male	58	Home or Self Care	Non-Hispanic	Other	68	88.5	4	0	48	48	0	0	0	1	0	1	1	2	185	NEUROSURGERY
2017 Aug	Before group	42065	Male	54	Home or Self Care	Non-Hispanic	White or Caucasian	74	118.5	4	0	240	240	1	0	0	0	0	0	1	3	171	ORTHOPEDICS
2017 Aug	Before group	42066	Female	55	Home Health Care Svc	Non-Hispanic	White or Caucasian	65	137.3	4	0	42	42	0	0	0	1	0	1	1	3	197	ORTHOPEDICS
2017 Aug	Before group	42071	Female	62	Rehab Facility (not TCH)	Non-Hispanic	White or Caucasian	61	60.8	6	0	159	159	1	0	0	0	0	1	1	3	248	ORTHOPEDICS
2017 Aug	Before group	42082	Female	73	Skilled Nursing Facility	Non-Hispanic	African American	67	85.1	10	0	15	15	0	0	0	0	0	0	1	3	311	ORTHOPEDICS
2017 Aug	Before group	42091	Female	66	Home Health Care Svc	Non-Hispanic	African American	65	91.1	5	0	198	198	1	0	0	0	0	0	1	2	201	ORTHOPEDICS
2017 Aug	Before group	42093	Female	34	Home or Self Care	Non-Hispanic	White or Caucasian	64	100.3	2	7.5	66	73.5	1	0	0	0	0	0	1	2	127	ORTHOPEDICS
2017 Aug	Before group	42095	Female	60	Home or Self Care	Non-Hispanic	White or Caucasian	62	79.7	3	7.5	60	67.5	0	0	1	0	0	1	1	2	92	GENERAL SURGERY
2017 Aug	Before group	42097	Female	58	Home Health Care Svc	Non-Hispanic	White or Caucasian	62	70.3	5	15	90	105	1	0	1	0	0	1	1	3	146	ORTHOPEDICS
2017 Aug	Before group	42099	Female	72	Rehab Facility (not TCH)	Non-Hispanic	White or Caucasian	63	78.1	14	0	90	90	0	0	0	0	0	1	1	3	550	ORTHOPEDICS
2017 Aug	Before group	42101	Male	79	Home or Self Care	Non-Hispanic	White or Caucasian	NA	NA	2	0	45	45	1	0	0	0	0	0	1	2	137	GENERAL SURGERY
2017 Aug	Before group	42150	Female	49	Rehab Facility (not TCH)	Non-Hispanic	African American	68	109.2	4	0	190.5	190.5	0	0	0	0	0	1	1	2	153	ORTHOPEDICS
2017 Aug	Before group	42152	Female	56	Home Health Care Svc	Non-Hispanic	White or Caucasian	67	99.5	3	0	9	9	0	0	1	0	0	1	1	2	111	ORTHOPEDICS
2017 Aug	Before group	42226	Male	44	Home or Self Care	Non-Hispanic	White or Caucasian	69	177	4	0	30	30	0	0	0	1	0	1	1	3	116	GENERAL SURGERY
2017 Aug	Before group	42283	Female	58	Home or Self Care	Non-Hispanic	White or Caucasian	63	104.8	12	0	52.5	52.5	0	0	0	0	0	1	1	2	95	GENERAL SURGERY
2017 Aug	Before group	42287	Female	60	Home or Self Care	Non-Hispanic	African American	68	101.8	2	0	75	75	0	0	0	0	0	1	1	3	133	GENERAL SURGERY
2017 Aug	Before group	42327	Female	37	Home or Self Care	Non-Hispanic	White or Caucasian	65	107.5	2	0	64.5	64.5	0	0	0	0	0	0	1	2	87	ORTHOPEDICS
2017 Aug	Before group	42484	Male	53	Home Health Care Svc	Non-Hispanic	White or Caucasian	74	91.8	7	0	60	60	0	0	1	1	0	1	1	3	615	OTORHINOLARYNGOLOGY
2017 Aug	Before group	42490	Female	73	Home or Self Care	Non-Hispanic	White or Caucasian	61	51.3	2	0	7.5	7.5	1	1	0	0	1	1	1	2	106	OBSTETRICS-GYNECOLOGY
2017 Aug	Before group	42500	Female	66	Home or Self Care	Hispanic	White or Caucasian	64	79.7	2	0	19.5	19.5	0	0	0	0	0	1	1	3	302	GENERAL SURGERY
2017 Aug	Before group	42535	Male	48	TCH (UVA)	Non-Hispanic	White or Caucasian	NA	NA	6	0	0	0	0	0	0	0	0	0	1	3	114	PLASTIC SURGERY
2017 Aug	Before group	42542	Female	78	Home Health Care Svc	Non-Hispanic	White or Caucasian	65	48.5	4	26.25	33	59.25	1	1	0	0	1	0	1	3	77	ORTHOPEDICS
2017 Aug	Before group	42544	Female	50	Home Health Care Svc	Non-Hispanic	White or Caucasian	67	100.7	4	0	30	30	0	0	1	1	0	1	0	3	172	NEUROSURGERY
2017 Aug	Before group	42545	Female	61	Home or Self Care	Non-Hispanic	White or Caucasian	64	75.9	1	0	45	45	0	0	0	0	0	1	1	2	208	GENERAL SURGERY
2017 Aug	Before group	42553	Female	48	Home or Self Care	Non-Hispanic	White or Caucasian	66	94.7	3	0	0.75	0.75	1	1	0	0	1	1	1	2	161	OBSTETRICS-GYNECOLOGY
2017 Aug	Before group	42565	Male	53	Home or Self Care	Non-Hispanic	Other	71	141.2	3	0	9	9	0	0	0	0	0	0	1	3	250	OTORHINOLARYNGOLOGY
2017 Aug	Before group	42582	Female	41	Home or Self Care	Non-Hispanic	White or Caucasian	NA	NA	2	0	16.5	16.5	1	0	0	0	0	1	1	2	327	UROLOGY
2017 Aug	Before group	42587	Female	50	Home or Self Care	Non-Hispanic	Asian	66	66.7	2	0	72	72	0	0	0	1	0	0	1	2	216	GENERAL SURGERY
2017 Aug	Before group	42602	Female	68	Home or Self Care	Non-Hispanic	White or Caucasian	69	99.5	2	0	42	42	0	0	0	0	0	1	1	2	75	NEUROSURGERY
2017 Aug	Before group	42630	Male	53	Home Health Care Svc	Non-Hispanic	White or Caucasian	76	122.9	13	0	60	60	0	0	0	1	0	1	1	3	692	OTORHINOLARYNGOLOGY
2017 Aug	Before group	42641	Female	84	Home or Self Care	Non-Hispanic	African American	62	68.9	1	0	3	3	0	0	0	0	0	0	1	3	55	OTORHINOLARYNGOLOGY
2017 Aug	Before group	42648	Female	68	Home or Self Care	Non-Hispanic	White or Caucasian	63	88.5	2	15	0	15	0	0	0	0	0	0	1	2	62	ORTHOPEDICS
2017 Aug	Before group	42651	Male	55	Home or Self Care	Non-Hispanic	White or Caucasian	68	90.2	2	15	12	27	0	0	0	0	0	1	1	2	110	ORTHOPEDICS
2017 Aug	Before group	42653	Female	62	Skilled Nursing Facility	Non-Hispanic	White or Caucasian	64	80.3	6	0	195	195	0	0	0	1	0	1	1	4	179	NEUROSURGERY
2017 Aug	Before group	42655	Male	53	Home Health Care Svc	Non-Hispanic	White or Caucasian	NA	100.6	4	0	0.75	0.75	1	1	0	0	1	1	1	3	379	GENERAL SURGERY
2017 Aug	Before group	42656	Male	61	Home Health Care Svc	Non-Hispanic	White or Caucasian	69	93.3	13	0	0	0	1	1	0	0	1	1	1	3	172	GENERAL SURGERY
2017 Aug	Before group	42784	Male	76	Home Health Care Svc	Non-Hispanic	White or Caucasian	76	129.4	5	0	15	15	0	0	0	0	0	1	1	2	156	NEUROSURGERY
2017 Aug	Before group	42791	Male	58	Home or Self Care	Hispanic	Other	73	89.3	3	0	0.75	0.75	1	1	0	0	1	1	1	2	82	GENERAL SURGERY
2017 Aug	Before group	42803	Male	79	Home or Self Care	Non-Hispanic	White or Caucasian	70	104.2	2	0	0	0	0	0	0	0	0	1	1	3	226	ORTHOPEDICS
2017 Aug	Before group	42837	Male	65	Home or Self Care	Non-Hispanic	White or Caucasian	74	99.9	1	0	36	36	0	0	0	0	0	0	1	3	147	OTORHINOLARYNGOLOGY
2017 Aug	Before group	42858	Female	63	Skilled Nursing Facility	Non-Hispanic	African American	65	78.9	5	15	57	72	1	0	0	0	1	1	1	3	81	ORTHOPEDICS
2017 Aug	Before group	42883	Female	57	Home or Self Care	Non-Hispanic	White or Caucasian	62	89	1	0	75	75	1	0	0	0	0	1	1	2	182	OTORHINOLARYNGOLOGY
2017 Aug	Before group	42899	Female	46	Home Health Care Svc	Non-Hispanic	White or Caucasian	NA	67.4	5	0	66	66	1	0	0	1	0	0	1	2	478	NEUROSURGERY
2017 Aug	Before group	42957	Male	61	Home or Self Care	Non-Hispanic	White or Caucasian	69	108	2	0	51	51	0	0	0	0	0	0	1	2	66	GENERAL SURGERY
2017 Aug	Before group	43210	Male	69	Home or Self Care	Non-Hispanic	African American	NA	91.2	1	0	6	6	1	0	0	0	0	1	1	3	44	THORACIC CARDIOVASCULAR
2017 Aug	Before group	43218	Male	85	Home or Self Care	Non-Hispanic	White or Caucasian	69	76.7	1	0	30	30	0	0	0	1	0	0	1	3	28	OTORHINOLARYNGOLOGY
2017 Aug	Before group	43231	Female	76	Home or Self Care	Non-Hispanic	White or Caucasian	67	131.5	1	0	0	0	0	0	0	0	0	0	1	3	46	GENERAL SURGERY
2017 Aug	Before group	43250	Female	36	Home or Self Care	Patient Unavailable	Unavailable	63	61.7	1	0	169.62	169.62	0	0	0	0	0	0	1	2	38	OTORHINOLARYNGOLOGY
2017 Aug	Before group	43268	Female	63	Home or Self Care	Non-Hispanic	White or Caucasian	63	103.7	2	0	37.5	37.5	1	0	0	0	0	0	1	2	152	GENERAL SURGERY
2017 Aug	Before group	43312	Male	56	Home or Self Care	Non-Hispanic	African American	65	48.4	1	7.5	30	37.5	1	0	1	0	0	1	1	2	84	UROLOGY
2017 Aug	Before group	43338	Male	51	Home or Self Care	Non-Hispanic	African American	70	69	4	0	0.75	0.75	1	1	0	1	1	1	1	2	56	GENERAL SURGERY
2017 Aug	Before group	43373	Female	70	Home or Self Care	Non-Hispanic	Other	69	58.3	1	0	60	60	1	0	1	1	0	0	1	3	32	OTORHINOLARYNGOLOGY
2017 Aug	Before group	43383	Female	43	Home Health Care Svc	Non-Hispanic	White or Caucasian	68	64.7	5	0	6.75	6.75	1	1	0	1	1	1	1	2	190	GENERAL SURGERY
2017 Aug	Before group	43406	Male	85	Home or Self Care	Non-Hispanic	White or Caucasian	NA	91.2	1	0	0	0	0	0	0	0	0	0	1	3	197	OTORHINOLARYNGOLOGY
2017 Aug	Before group	43431	Female	36	Home or Self Care	Non-Hispanic	Other	63	79.4	3	15	15	30	1	1	0	0	1	0	1	2	188	OBSTETRICS-GYNECOLOGY
2017 Aug	Before group	43473	Female	37	Home or Self Care	Non-Hispanic	White or Caucasian	64	60.5	5	15	18.75	33.75	1	1	0	0	1	1	1	2	126	GENERAL SURGERY
2017 Aug	Before group	43511	Female	61	Home or Self Care	Non-Hispanic	White or Caucasian	60	73.8	1	0	0	0	0	0	0	0	0	1	0	3	71	ORTHOPEDICS
2017 Aug	Before group	43571	Female	47	Home or Self Care	Non-Hispanic	White or Caucasian	63	52.2	5	0	27.75	27.75	1	1	1	0	1	1	1	2	102	GENERAL SURGERY
2017 Aug	Before group	43575	Male	69	Home or Self Care	Non-Hispanic	White or Caucasian	65	87.5	2	0	45	45	0	0	0	0	0	0	1	3	149	THORACIC CARDIOVASCULAR
2017 Aug	Before group	43708	Male	59	Home Health Care Svc	Non-Hispanic	White or Caucasian	66	68.9	2	15	66	81	1	1	1	1	1	1	1	3	66	ORTHOPEDICS
2017 Aug	Before group	43725	Male	33	Home or Self Care	Non-Hispanic	White or Caucasian	64	50	1	0	18	18	0	0	0	0	0	1	1	3	58	OTORHINOLARYNGOLOGY
2017 Aug	Before group	43779	Female	67	Home or Self Care	Non-Hispanic	Other	65	66.5	6	0	186	186	0	0	0	0	0	0	1	3	192	GENERAL SURGERY
2017 Aug	Before group	43818	Male	88	Home or Self Care	Non-Hispanic	White or Caucasian	63	54	2	0	15	15	1	0	0	0	0	0	1	3	86	GENERAL SURGERY
2017 Aug	Before group	43820	Male	61	Home or Self Care	Non-Hispanic	White or Caucasian	67	85.9	1	7.5	9	16.5	0	0	0	0	0	1	1	3	143	ORTHOPEDICS
2017 Aug	Before group	43836	Female	35	Home or Self Care	Non-Hispanic	White or Caucasian	60	86.6	8	0	30	30	0	0	0	1	0	0	1	3	245	GENERAL SURGERY
2017 Aug	Before group	43881	Male	40	Home or Self Care	Non-Hispanic	White or Caucasian	71	71.7	2	0	6	6	0	0	0	1	0	1	1	2	146	NEUROSURGERY
2017 Aug	Before group	43883	Female	34	Home or Self Care	Non-Hispanic	White or Caucasian	74	143.1	1	0	15	15	0	0	0	0	0	1	1	1	155	OTORHINOLARYNGOLOGY
2017 Aug	Before group	43895	Male	56	Home or Self Care	Hispanic	White or Caucasian	69	80.4	2	0	33	33	0	0	0	0	0	1	1	2	106	ORTHOPEDICS
2017 Aug	Before group	43923	Female	66	Home or Self Care	Non-Hispanic	White or Caucasian	63	58	2	7.5	12	19.5	0	0	0	0	0	1	1	2	96	OTORHINOLARYNGOLOGY
2017 Aug	Before group	43975	Female	47	Home or Self Care	Non-Hispanic	White or Caucasian	NA	NA	4	0	75	75	0	0	1	1	0	1	1	3	243	OTORHINOLARYNGOLOGY
2017 Aug	Before group	43993	Female	36	Rehab Facility (not TCH)	Non-Hispanic	White or Caucasian	63	51.1	31	0	90	90	0	0	0	0	0	0	1	2	602	NEUROSURGERY
2017 Aug	Before group	44040	Female	53	Home or Self Care	Non-Hispanic	African American	64	64.1	3	0	4.5	4.5	0	0	0	0	0	1	1	3	217	UROLOGY
2017 Aug	Before group	44070	Female	45	Home or Self Care	Hispanic	White or Caucasian	61	119	2	0	0	0	1	0	0	0	0	1	1	2	51	OBSTETRICS-GYNECOLOGY
2017 Aug	Before group	44116	Female	36	Home or Self Care	Non-Hispanic	African American	64	69.4	3	0	52.5	52.5	1	1	0	1	1	1	1	1	221	OBSTETRICS-GYNECOLOGY
2017 Aug	Before group	44154	Female	57	Home or Self Care	Non-Hispanic	White or Caucasian	64	86.6	3	0	60	60	0	0	0	1	0	1	1	2	182	NEUROSURGERY
2017 Aug	Before group	44199	Female	64	Home or Self Care	Non-Hispanic	White or Caucasian	66	152.7	2	0	11.25	11.25	1	1	0	0	1	1	1	3	141	OBSTETRICS-GYNECOLOGY
2017 Aug	Before group	44215	Female	72	Home or Self Care	Non-Hispanic	White or Caucasian	NA	71.6	3	0	15.75	15.75	1	0	0	0	1	1	1	2	216	GENERAL SURGERY
2017 Aug	Before group	44246	Female	53	Home or Self Care	Non-Hispanic	White or Caucasian	63	90	2	0	15	15	1	0	0	0	1	1	1	3	108	OBSTETRICS-GYNECOLOGY
2017 Aug	Before group	44250	Female	58	Home or Self Care	Non-Hispanic	African American	61	56.7	2	0	57	57	1	0	0	1	0	0	1	2	112	GENERAL SURGERY
2017 Aug	Before group	44283	Male	42	Home or Self Care	Non-Hispanic	White or Caucasian	69	101.4	2	0	45	45	0	0	0	0	0	0	1	3	81	GENERAL SURGERY
2017 Aug	Before group	44290	Female	58	Home or Self Care	Non-Hispanic	African American	60	57.3	1	0	7.5	7.5	0	0	0	1	0	0	1	2	38	GENERAL SURGERY
2017 Aug	Before group	44294	Female	68	Home Health Care Svc	Non-Hispanic	White or Caucasian	71	70.8	2	0	30	30	1	1	0	0	1	0	0	2	104	ORTHOPEDICS
2017 Aug	Before group	44304	Female	77	Home or Self Care	Non-Hispanic	White or Caucasian	NA	75.8	5	0	0.45	0.45	1	1	0	0	1	1	1	2	196	OBSTETRICS-GYNECOLOGY
2017 Aug	Before group	44340	Female	51	Home or Self Care	Non-Hispanic	White or Caucasian	63	79.7	1	7.5	9	16.5	0	0	0	0	0	0	1	3	58	GENERAL SURGERY
2017 Aug	Before group	44348	Female	75	Home Health Care Svc	Non-Hispanic	White or Caucasian	65	79.4	3	22.5	0	22.5	1	1	0	0	1	0	1	2	111	ORTHOPEDICS
2017 Aug	Before group	44366	Female	58	Home Health Care Svc	Non-Hispanic	African American	63	97.5	3	15	39	54	1	1	0	0	1	1	1	3	131	ORTHOPEDICS
2017 Aug	Before group	44378	Male	64	Home or Self Care	Non-Hispanic	Other	70	64.3	4	0	0.75	0.75	1	1	0	0	1	1	1	2	73	GENERAL SURGERY
2017 Aug	Before group	44415	Female	62	Home or Self Care	Non-Hispanic	White or Caucasian	64	121.1	2	0	18	18	0	0	0	0	0	0	1	3	166	NEUROSURGERY
2017 Aug	Before group	44416	Male	55	Home or Self Care	Non-Hispanic	White or Caucasian	72	146.2	4	0	6	6	0	0	0	1	0	0	1	3	170	NEUROSURGERY
2017 Aug	Before group	44434	Male	63	Home or Self Care	Non-Hispanic	White or Caucasian	69	92.9	1	0	52.5	52.5	0	0	0	0	0	0	1	2	147	NEUROSURGERY
2017 Aug	Before group	44443	Male	47	Home or Self Care	Non-Hispanic	White or Caucasian	NA	NA	1	0	0	0	0	0	0	1	0	1	1	2	205	ORTHOPEDICS
2017 Aug	Before group	44469	Female	35	Home or Self Care	Hispanic	Other	NA	75.4	2	0	73.5	73.5	1	1	0	0	1	1	1	1	96	OBSTETRICS-GYNECOLOGY
2017 Aug	Before group	44472	Female	55	Home or Self Care	Non-Hispanic	White or Caucasian	63	107.5	2	0	60	60	1	0	1	0	0	1	1	2	134	OTORHINOLARYNGOLOGY
2017 Aug	Before group	44485	Male	56	Home or Self Care	Non-Hispanic	White or Caucasian	70	80.8	1	0	15	15	0	0	0	0	0	1	1	2	89	ORTHOPEDICS
2017 Aug	Before group	44497	Male	53	Home or Self Care	Non-Hispanic	White or Caucasian	67	115.7	1	0	0	0	1	0	0	0	0	1	1	3	29	ORTHOPEDICS
2017 Aug	Before group	44500	Female	68	Home or Self Care	Non-Hispanic	White or Caucasian	61	93	2	0	0	0	0	0	0	0	0	1	1	2	78	ORTHOPEDICS
2017 Aug	Before group	44501	Female	70	Home or Self Care	Non-Hispanic	White or Caucasian	65	106.6	1	0	45	45	0	0	0	0	0	1	1	2	93	OTORHINOLARYNGOLOGY
2017 Aug	Before group	44528	Female	29	Home or Self Care	Non-Hispanic	White or Caucasian	63	62.1	2	0	18	18	0	0	1	0	0	0	1	1	257	OTORHINOLARYNGOLOGY
2017 Aug	Before group	44552	Female	68	Home or Self Care	Non-Hispanic	White or Caucasian	67	69.3	2	0	61.5	61.5	0	0	0	0	0	0	1	2	153	NEUROSURGERY
2017 Aug	Before group	44570	Female	68	Home Health Care Svc	Non-Hispanic	White or Caucasian	61	67.8	2	0	9	9	0	0	0	0	1	0	1	2	131	ORTHOPEDICS
2017 Aug	Before group	44575	Male	28	Home or Self Care	Non-Hispanic	White or Caucasian	71	82.3	5	0	82.5	82.5	0	0	0	1	0	1	1	3	172	GENERAL SURGERY
2017 Aug	Before group	44594	Male	88	Home or Self Care	Non-Hispanic	White or Caucasian	69	80.2	2	0	30	30	0	0	0	0	0	0	1	3	70	THORACIC CARDIOVASCULAR
2017 Aug	Before group	44597	Female	39	Home or Self Care	Non-Hispanic	White or Caucasian	NA	NA	3	0	159	159	0	0	0	0	0	1	1	2	143	GENERAL SURGERY
2017 Aug	Before group	44633	Female	90	Rehab Facility (not TCH)	Non-Hispanic	White or Caucasian	60	72.5	4	15	99	114	1	1	0	1	1	0	1	4	152	ORTHOPEDICS
2017 Aug	Before group	44640	Female	76	Home or Self Care	Non-Hispanic	White or Caucasian	59	81.1	5	0	11.25	11.25	1	1	0	0	1	1	1	3	238	THORACIC CARDIOVASCULAR
2017 Aug	Before group	44663	Female	73	Home or Self Care	Non-Hispanic	White or Caucasian	66	58.2	2	0	37.5	37.5	0	0	0	0	0	0	1	2	99	GENERAL SURGERY
2017 Aug	Before group	44666	Male	68	Home or Self Care	Non-Hispanic	African American	NA	84.2	2	0	25.5	25.5	1	0	0	0	0	0	1	4	110	GENERAL SURGERY
2017 Aug	Before group	44668	Female	50	Home Health Care Svc	Non-Hispanic	African American	63	85.5	5	0	87	87	0	0	0	0	0	0	1	4	206	GENERAL SURGERY
2017 Aug	Before group	44744	Male	59	Home Health Care Svc	Non-Hispanic	White or Caucasian	68	90.3	2	15	45	60	1	1	0	0	1	1	1	2	107	ORTHOPEDICS
2017 Aug	Before group	44756	Female	42	Home or Self Care	Non-Hispanic	White or Caucasian	65	61.8	2	0	51	51	0	0	0	0	0	1	1	2	115	GENERAL SURGERY
2017 Aug	Before group	44771	Female	32	Home or Self Care	Non-Hispanic	White or Caucasian	59	54.9	2	0	21	21	1	1	0	0	1	1	1	2	176	OBSTETRICS-GYNECOLOGY
2017 Aug	Before group	44784	Female	32	Home or Self Care	Non-Hispanic	African American	66	77	2	0	63	63	0	0	0	0	0	0	1	1	212	GENERAL SURGERY
2017 Aug	Before group	44787	Male	60	Home or Self Care	Non-Hispanic	White or Caucasian	69	71.5	1	0	0	0	0	0	1	0	0	0	0	2	36	THORACIC CARDIOVASCULAR
2017 Aug	Before group	44807	Female	36	Home or Self Care	Non-Hispanic	White or Caucasian	NA	NA	2	7.5	72	79.5	1	0	0	0	0	1	1	2	124	GENERAL SURGERY
2017 Aug	Before group	44819	Female	68	Home or Self Care	Non-Hispanic	White or Caucasian	63	77.1	4	0	75	75	1	0	0	0	0	0	1	2	216	GENERAL SURGERY
2017 Aug	Before group	44833	Female	77	Home or Self Care	Non-Hispanic	Asian	58	62	3	0	0.75	0.75	1	1	0	0	1	1	1	2	117	OBSTETRICS-GYNECOLOGY
2017 Aug	Before group	44865	Male	46	Home or Self Care	Non-Hispanic	White or Caucasian	70	107.1	3	0	0.75	0.75	1	1	0	0	1	1	1	2	95	GENERAL SURGERY
2017 Aug	Before group	44870	Female	44	Home or Self Care	Non-Hispanic	White or Caucasian	66	102.7	5	0	156.75	156.75	0	0	0	0	0	0	1	3	169	GENERAL SURGERY
2017 Aug	Before group	44877	Female	68	Home or Self Care	Non-Hispanic	White or Caucasian	64	83.6	4	0	8.25	8.25	1	1	0	1	1	1	1	2	161	GENERAL SURGERY
2017 Aug	Before group	44883	Male	64	Home Health Care Svc	Non-Hispanic	White or Caucasian	70	75.6	3	30	33	63	1	1	0	0	1	1	1	3	130	ORTHOPEDICS
2017 Aug	Before group	44884	Female	49	Home Health Care Svc	Non-Hispanic	White or Caucasian	60	88.9	5	0	63	63	0	0	0	1	0	0	1	2	203	NEUROSURGERY
2017 Aug	Before group	44885	Female	66	Home Health Care Svc	Non-Hispanic	White or Caucasian	62	92.1	3	15	22.5	37.5	1	1	0	1	1	1	1	3	154	ORTHOPEDICS
2017 Aug	Before group	44895	Male	54	Home or Self Care	Non-Hispanic	White or Caucasian	72	97.6	3	7.5	57	64.5	1	0	0	0	0	1	1	2	248	NEUROSURGERY
2017 Aug	Before group	44896	Female	78	Home Health Care Svc	Non-Hispanic	White or Caucasian	64	68.6	5	0	0	0	0	0	1	1	0	1	1	3	193	NEUROSURGERY
2017 Aug	Before group	44907	Female	60	Home or Self Care	Non-Hispanic	White or Caucasian	65	71.8	3	15	34.5	49.5	0	0	0	0	0	1	1	2	215	NEUROSURGERY
2017 Aug	Before group	44951	Female	44	Home or Self Care	Non-Hispanic	American Indian and Alaska Native	67	111.9	1	0	7.5	7.5	0	0	0	0	0	0	1	2	56	GENERAL SURGERY
2017 Aug	Before group	44952	Male	65	Home or Self Care	Non-Hispanic	White or Caucasian	73	87.7	2	0	0	0	0	0	0	0	0	0	1	3	290	OTORHINOLARYNGOLOGY
2017 Aug	Before group	45009	Female	75	Home Health Care Svc	Non-Hispanic	White or Caucasian	69	100	4	0	171	171	0	0	0	0	0	1	1	2	155	ORTHOPEDICS
2017 Aug	Before group	45010	Female	59	Home or Self Care	Non-Hispanic	White or Caucasian	70	76.2	3	0	231	231	0	0	0	0	0	1	1	2	229	ORTHOPEDICS
2017 Aug	Before group	45013	Male	81	Home Health Care Svc	Non-Hispanic	White or Caucasian	66	60.6	3	20	7.5	27.5	1	1	0	0	1	0	0	3	91	ORTHOPEDICS
2017 Aug	Before group	45018	Female	73	Skilled Nursing Facility	Non-Hispanic	White or Caucasian	66	66.2	2	0	57	57	0	0	0	0	0	0	1	3	105	GENERAL SURGERY
2017 Aug	Before group	45029	Female	72	Home Health Care Svc	Non-Hispanic	White or Caucasian	67	99.8	4	15	18	33	1	1	0	0	1	0	0	2	292	ORTHOPEDICS
2017 Aug	Before group	45082	Female	71	Home or Self Care	Non-Hispanic	Other	65	74.9	2	0	6	6	0	0	0	0	0	0	1	2	95	OTORHINOLARYNGOLOGY
2017 Aug	Before group	45097	Male	45	Home or Self Care	Non-Hispanic	White or Caucasian	75	114.4	2	0	36	36	0	0	0	0	0	1	1	1	120	OTORHINOLARYNGOLOGY
2017 Aug	Before group	45111	Female	69	Home or Self Care	Non-Hispanic	White or Caucasian	62	88.1	2	0	6	6	0	0	0	0	0	0	1	3	116	OTORHINOLARYNGOLOGY
2017 Aug	Before group	45145	Female	51	Home or Self Care	Non-Hispanic	White or Caucasian	67	71.8	3	0	150	150	0	1	0	0	1	1	1	2	162	OBSTETRICS-GYNECOLOGY
2017 Aug	Before group	45204	Male	90	Home Health Care Svc	Non-Hispanic	White or Caucasian	68	88.9	6	0	15	15	1	0	1	0	0	0	1	4	217	THORACIC CARDIOVASCULAR
2017 Aug	Before group	45242	Male	26	Home Health Care Svc	Non-Hispanic	White or Caucasian	75	112.6	3	15	37.5	52.5	1	1	0	0	0	1	1	2	111	ORTHOPEDICS
2017 Aug	Before group	45249	Female	55	Home or Self Care	Non-Hispanic	White or Caucasian	62	57.2	10	0	204	204	0	0	0	0	0	1	1	2	204	THORACIC CARDIOVASCULAR
2017 Aug	Before group	45275	Female	55	Home Health Care Svc	Non-Hispanic	African American	62	58.1	3	15	36	51	1	1	0	0	1	0	1	2	130	ORTHOPEDICS
2017 Aug	Before group	45299	Female	25	Home or Self Care	Non-Hispanic	White or Caucasian	68	93.4	4	0	198	198	1	0	0	0	0	1	1	1	389	GENERAL SURGERY
2017 Aug	Before group	45302	Male	47	Home or Self Care	Non-Hispanic	African American	74	140.2	4	0	195	195	0	0	0	0	0	1	0	3	502	GENERAL SURGERY
2017 Aug	Before group	45305	Female	71	Home or Self Care	Non-Hispanic	White or Caucasian	66	66	2	0	21	21	0	0	0	0	0	0	1	2	180	OTORHINOLARYNGOLOGY
2017 Aug	Before group	45307	Male	60	Home or Self Care	Non-Hispanic	White or Caucasian	72	96.7	1	0	0	0	0	0	0	0	0	0	1	3	61	OPHTHALMOLOGY
2017 Aug	Before group	45309	Male	76	Home Health Care Svc	Non-Hispanic	White or Caucasian	76	NA	6	0	15	15	0	0	0	0	0	1	1	2	296	NEUROSURGERY
2017 Aug	Before group	45312	Male	66	Home Health Care Svc	Non-Hispanic	White or Caucasian	71	83	6	0	127.5	127.5	0	0	0	0	0	0	1	2	328	NEUROSURGERY
2017 Aug	Before group	45315	Female	64	Home Health Care Svc	Non-Hispanic	White or Caucasian	67	92.6	5	0	45	45	0	0	1	0	0	0	1	2	316	NEUROSURGERY
2017 Aug	Before group	45318	Male	50	Home or Self Care	Non-Hispanic	White or Caucasian	71	81.2	1	7.5	60	67.5	0	0	0	1	0	1	1	3	34	PLASTIC SURGERY
2017 Aug	Before group	45332	Female	27	Home or Self Care	Non-Hispanic	White or Caucasian	65	96.5	6	0	30	30	1	0	1	0	0	0	0	2	59	ANESTHESIOLOGY
2017 Aug	Before group	45378	Female	26	Home or Self Care	Hispanic	Other	NA	NA	1	0	15	15	1	1	0	0	1	1	1	1	93	OBSTETRICS-GYNECOLOGY
2017 Aug	Before group	45401	Female	58	Home or Self Care	Non-Hispanic	White or Caucasian	65	107.7	1	0	15	15	0	0	0	0	0	1	1	2	12	PLASTIC SURGERY
2017 Aug	Before group	45402	Male	59	Home or Self Care	Non-Hispanic	White or Caucasian	70	95.5	2	0	0	0	0	0	1	0	0	1	0	2	61	ORTHOPEDICS
2017 Aug	Before group	45423	Male	75	Home or Self Care	Non-Hispanic	White or Caucasian	71	NA	1	0	0	0	0	0	0	0	0	0	1	3	NA	NEUROSURGERY
2017 Aug	Before group	45447	Male	70	Home or Self Care	Non-Hispanic	White or Caucasian	69	83.9	2	0	51	51	0	0	0	0	0	0	1	2	242	OTORHINOLARYNGOLOGY
2017 Aug	Before group	45448	Female	37	Home Health Care Svc	Non-Hispanic	Other	64	50.2	2	0	54	54	0	0	0	0	0	1	1	3	129	NEUROSURGERY
2017 Aug	Before group	45511	Male	50	Home or Self Care	Non-Hispanic	White or Caucasian	66	118	2	15	36	51	1	0	0	1	0	0	1	2	147	GENERAL SURGERY
2017 Aug	Before group	45518	Male	55	Home or Self Care	Non-Hispanic	African American	70	80.5	1	7.5	45	52.5	1	0	0	0	0	1	1	2	176	GENERAL SURGERY
2017 Aug	Before group	45526	Female	46	Home Health Care Svc	Non-Hispanic	White or Caucasian	62	58.6	10	0	30	30	1	0	1	0	1	1	1	3	372	THORACIC CARDIOVASCULAR
2017 Aug	Before group	45549	Male	55	Home or Self Care	Non-Hispanic	White or Caucasian	75	93.2	1	0	21	21	0	0	0	0	0	0	1	2	199	NEUROSURGERY
2017 Aug	Before group	45559	Female	21	Home or Self Care	Non-Hispanic	White or Caucasian	68	100.3	1	0	48	48	0	0	0	0	0	1	1	1	113	NEUROSURGERY
2017 Aug	Before group	45563	Female	56	Home or Self Care	Non-Hispanic	African American	60	106.6	1	0	0	0	0	0	1	0	0	1	1	3	29	GENERAL SURGERY
2017 Aug	Before group	45573	Female	35	Home or Self Care	Patient Unavailable	Unavailable	64	56.5	1	0	22.5	22.5	0	0	0	0	0	0	1	3	105	OPHTHALMOLOGY
2017 Aug	Before group	45578	Male	75	Expired	Non-Hispanic	White or Caucasian	72	94.8	31	0	30	30	0	0	1	0	0	0	1	4	489	THORACIC CARDIOVASCULAR
2017 Aug	Before group	45587	Female	64	Home or Self Care	Non-Hispanic	African American	65	69.5	2	0	64.5	64.5	0	0	0	0	0	1	1	3	298	OTORHINOLARYNGOLOGY
2017 Aug	Before group	45593	Male	61	Home or Self Care	Non-Hispanic	White or Caucasian	69	100.8	1	0	0	0	1	0	0	0	0	0	0	3	12	THORACIC CARDIOVASCULAR
2017 Aug	Before group	45650	Female	43	Home or Self Care	Patient Unavailable	White or Caucasian	66	131.5	3	0	9	9	0	0	0	0	0	0	1	2	158	NEUROSURGERY
2017 Aug	Before group	45654	Female	53	Home or Self Care	Non-Hispanic	White or Caucasian	64	68.6	5	0	39	39	1	0	0	0	0	0	1	2	440	PLASTIC SURGERY
2017 Aug	Before group	45732	Male	55	Home or Self Care	Non-Hispanic	White or Caucasian	73	117.9	2	0	3	3	0	0	0	0	0	1	1	3	120	ORTHOPEDICS
2017 Aug	Before group	45734	Male	59	Home or Self Care	Non-Hispanic	White or Caucasian	71	163.6	2	0	60	60	0	0	0	0	0	1	1	3	93	NEUROSURGERY
2017 Aug	Before group	45740	Female	28	Home or Self Care	Non-Hispanic	African American	66	99.3	1	7.5	105	112.5	1	0	1	0	0	1	1	2	32	NEUROSURGERY
2017 Aug	Before group	45770	Male	25	Home or Self Care	Non-Hispanic	African American	78	134.4	1	7.5	0	7.5	0	0	0	0	0	1	1	3	20	ORTHOPEDICS
2017 Aug	Before group	45827	Male	71	Home or Self Care	Non-Hispanic	White or Caucasian	69	84.2	6	0	0.75	0.75	1	1	0	0	1	1	1	3	115	GENERAL SURGERY
2017 Aug	Before group	45829	Male	22	Home or Self Care	Non-Hispanic	African American	75	126.2	3	0	54	54	1	0	0	0	0	0	1	2	138	THORACIC CARDIOVASCULAR
2017 Aug	Before group	45838	Male	73	Home Health Care Svc	Non-Hispanic	White or Caucasian	69	65.8	4	0	43.5	43.5	0	0	1	1	0	0	1	3	234	THORACIC CARDIOVASCULAR
2017 Aug	Before group	45863	Male	51	Home or Self Care	Non-Hispanic	White or Caucasian	63	71.1	1	0	0	0	0	0	1	0	0	1	1	2	62	GENERAL SURGERY
2017 Aug	Before group	45879	Male	55	Home or Self Care	Non-Hispanic	White or Caucasian	70	99.8	2	0	25.5	25.5	0	0	0	0	0	0	1	3	164	GENERAL SURGERY
2017 Aug	Before group	45924	Male	64	Home or Self Care	Non-Hispanic	White or Caucasian	69	91.7	1	0	0	0	0	0	1	0	0	0	1	3	135	GENERAL SURGERY
2017 Aug	Before group	45937	Female	42	Home or Self Care	Non-Hispanic	White or Caucasian	66	106.8	2	0	27	27	0	0	0	0	0	1	1	1	177	PLASTIC SURGERY
2017 Aug	Before group	46033	Male	74	Home Health Care Svc	Non-Hispanic	White or Caucasian	68	74	2	0	7.5	7.5	0	0	0	0	0	0	1	3	97	ORTHOPEDICS
2017 Aug	Before group	46050	Male	71	Home or Self Care	Non-Hispanic	White or Caucasian	68	147.7	1	0	60	60	0	0	0	0	0	0	1	3	106	UROLOGY
2017 Aug	Before group	46056	Female	47	Home or Self Care	Non-Hispanic	White or Caucasian	67	65.4	1	0	0	0	0	0	0	0	0	1	1	2	142	ORTHOPEDICS
2017 Aug	Before group	46118	Male	19	Home or Self Care	Non-Hispanic	White or Caucasian	70	NA	2	0	90	90	0	0	0	0	0	1	1	2	63	NEUROSURGERY
2017 Aug	Before group	46121	Male	70	Home or Self Care	Non-Hispanic	African American	72	89.2	1	7.5	25.5	33	0	0	0	0	0	1	1	2	178	NEUROSURGERY
2017 Aug	Before group	46157	Female	65	Home or Self Care	Non-Hispanic	White or Caucasian	61	74.4	2	7.5	15	22.5	1	1	0	0	1	1	1	2	156	OBSTETRICS-GYNECOLOGY
2017 Aug	Before group	46166	Male	66	Home or Self Care	Non-Hispanic	White or Caucasian	66	80	1	0	18	18	0	0	0	0	0	0	1	3	63	ORTHOPEDICS
2017 Aug	Before group	46178	Male	51	Home or Self Care	Non-Hispanic	White or Caucasian	65	149.8	5	0	82.5	82.5	0	0	0	1	0	0	1	2	272	NEUROSURGERY
2017 Aug	Before group	46185	Male	75	Home Health Care Svc	Non-Hispanic	White or Caucasian	72	89.9	8	7.5	111	118.5	1	0	0	1	0	1	1	2	228	GENERAL SURGERY
2017 Aug	Before group	46186	Female	56	Home or Self Care	Non-Hispanic	White or Caucasian	64	75.2	4	0	0	0	1	0	1	0	0	1	1	2	429	GENERAL SURGERY
2017 Aug	Before group	46188	Female	56	Home or Self Care	Non-Hispanic	White or Caucasian	64	70.9	1	0	30	30	1	0	0	0	0	0	1	3	22	GENERAL SURGERY
2017 Aug	Before group	46191	Male	56	Home or Self Care	Non-Hispanic	White or Caucasian	70	144	1	0	72	72	0	0	0	0	0	1	1	2	107	NEUROSURGERY
2017 Aug	Before group	46236	Female	83	Skilled Nursing Facility	Non-Hispanic	White or Caucasian	63	61.1	9	0	7.5	7.5	1	0	0	1	0	1	1	4	183	NEUROSURGERY
2017 Aug	Before group	46252	Male	65	Home or Self Care	Non-Hispanic	White or Caucasian	70	81.9	9	0	45	45	0	0	0	0	0	1	1	3	507	THORACIC CARDIOVASCULAR
2017 Aug	Before group	46259	Female	49	Home or Self Care	Non-Hispanic	White or Caucasian	65	68	3	0	105	105	0	0	0	0	0	1	1	2	201	GENERAL SURGERY
2017 Aug	Before group	46262	Male	76	Home or Self Care	Non-Hispanic	White or Caucasian	72	91.9	5	0	30	30	0	0	0	0	0	1	1	3	346	GENERAL SURGERY
2017 Aug	Before group	46266	Female	58	Home or Self Care	Non-Hispanic	White or Caucasian	67	59.4	3	0	157.5	157.5	1	0	0	0	1	1	1	2	144	OBSTETRICS-GYNECOLOGY
2017 Aug	Before group	46273	Female	70	Home or Self Care	Non-Hispanic	White or Caucasian	63	99.8	2	0	72	72	1	0	0	0	0	0	1	3	72	OTORHINOLARYNGOLOGY
2017 Aug	Before group	46324	Male	52	Home or Self Care	Non-Hispanic	White or Caucasian	72	73.9	4	0	240	240	0	0	0	1	0	0	1	3	173	UROLOGY
2017 Aug	Before group	46346	Female	34	Home or Self Care	Non-Hispanic	White or Caucasian	67	112.1	1	0	0	0	0	0	0	0	0	0	1	2	13	PLASTIC SURGERY
2017 Aug	Before group	46353	Male	52	Home or Self Care	Non-Hispanic	White or Caucasian	65	77.6	6	0	90	90	0	0	0	0	0	1	1	3	138	NEUROSURGERY
2017 Aug	Before group	46356	Male	61	Rehab Facility (not TCH)	Non-Hispanic	Asian	68	64.8	8	0	48.75	48.75	0	0	0	1	0	1	1	3	208	GENERAL SURGERY
2017 Aug	Before group	46363	Female	66	Home Health Care Svc	Non-Hispanic	African American	61	86	5	0	374.58	374.58	0	0	0	0	0	0	1	4	299	THORACIC CARDIOVASCULAR
2017 Aug	Before group	46371	Female	74	Home or Self Care	Non-Hispanic	White or Caucasian	NA	NA	1	0	7.5	7.5	0	0	0	0	0	0	0	3	NA	NEUROSURGERY
2017 Aug	Before group	46377	Female	55	Home Health Care Svc	Non-Hispanic	Other	62	54.9	3	22.5	99	121.5	1	1	0	1	1	0	1	2	119	ORTHOPEDICS
2017 Aug	Before group	46381	Male	68	Home or Self Care	Non-Hispanic	White or Caucasian	67	66.1	1	0	39	39	0	0	0	0	0	0	1	1	18	PLASTIC SURGERY
2017 Aug	Before group	46396	Female	65	Home or Self Care	Non-Hispanic	White or Caucasian	66	120	3	7.5	45	52.5	0	0	0	1	0	1	1	3	150	ORTHOPEDICS
2017 Aug	Before group	46398	Female	72	Home or Self Care	Patient Unavailable	White or Caucasian	62	102.1	1	0	0	0	1	0	0	1	0	0	1	3	71	GENERAL SURGERY
2017 Aug	Before group	46401	Female	39	Home or Self Care	Non-Hispanic	African American	63	73.3	1	0	33	33	0	0	0	0	0	0	1	3	36	GENERAL SURGERY
2017 Aug	Before group	46404	Male	38	Home or Self Care	Non-Hispanic	White or Caucasian	68	86.6	1	0	30	30	0	0	0	0	0	1	1	2	73	PLASTIC SURGERY
2017 Aug	Before group	46407	Female	70	Home or Self Care	Non-Hispanic	White or Caucasian	64	67	7	0	5.25	5.25	1	1	0	0	1	1	1	2	210	THORACIC CARDIOVASCULAR
2017 Aug	Before group	46416	Female	60	Home or Self Care	Non-Hispanic	White or Caucasian	NA	99	3	0	0	0	1	1	0	0	1	1	1	3	201	OBSTETRICS-GYNECOLOGY
2017 Aug	Before group	46445	Male	83	Home or Self Care	Non-Hispanic	White or Caucasian	68	66.7	1	0	21	21	0	0	0	0	0	0	1	2	63	GENERAL SURGERY
2017 Aug	Before group	46477	Female	77	Skilled Nursing Facility	Non-Hispanic	White or Caucasian	64	65.9	6	0	15	15	0	0	0	0	0	1	1	3	422	UROLOGY
2017 Aug	Before group	46491	Female	54	Discharged to Other Facility	Non-Hispanic	White or Caucasian	71	116.5	2	0	28.5	28.5	1	0	0	0	0	0	1	2	117	GENERAL SURGERY
2017 Aug	Before group	46495	Female	56	Home or Self Care	Non-Hispanic	African American	64	67	2	0	42	42	1	0	1	0	0	1	1	2	113	GENERAL SURGERY
2017 Aug	Before group	46503	Female	37	Home or Self Care	Non-Hispanic	White or Caucasian	63	126.8	3	0	156	156	0	0	0	0	0	1	1	3	308	UROLOGY
2017 Aug	Before group	46508	Female	79	Home or Self Care	Non-Hispanic	White or Caucasian	70	89.4	2	0	40.5	40.5	0	0	0	0	0	0	1	3	133	GENERAL SURGERY
2017 Aug	Before group	46511	Male	64	Home or Self Care	Non-Hispanic	White or Caucasian	71	87.6	8	0	0.75	0.75	1	1	0	0	1	1	1	3	246	GENERAL SURGERY
2017 Aug	Before group	46518	Male	76	Home or Self Care	Non-Hispanic	White or Caucasian	NA	NA	1	7.5	36	43.5	0	0	0	0	0	0	1	3	121	GENERAL SURGERY
2017 Aug	Before group	46525	Male	82	Home or Self Care	Non-Hispanic	White or Caucasian	70	88.4	3	0	64.5	64.5	1	0	0	1	0	1	1	2	149	NEUROSURGERY
2017 Aug	Before group	46539	Female	37	Home or Self Care	Non-Hispanic	White or Caucasian	60	85.4	1	7.5	45	52.5	1	0	1	0	0	0	0	2	184	ANESTHESIOLOGY
2017 Aug	Before group	46546	Female	76	Home or Self Care	Non-Hispanic	White or Caucasian	61	75.4	5	0	162	162	1	0	0	1	0	0	1	3	166	ORTHOPEDICS
2017 Aug	Before group	46555	Male	52	Home or Self Care	Non-Hispanic	White or Caucasian	67	75.4	2	7.5	9	16.5	0	0	0	1	0	1	1	2	105	ORTHOPEDICS
2017 Aug	Before group	46558	Female	81	Skilled Nursing Facility	Non-Hispanic	White or Caucasian	66	80.4	4	0	27	27	0	1	0	0	1	1	1	2	256	ORTHOPEDICS
2017 Aug	Before group	46592	Female	69	Home or Self Care	Non-Hispanic	White or Caucasian	64	61.6	1	0	3	3	0	0	0	0	0	1	1	3	58	PLASTIC SURGERY
2017 Aug	Before group	46612	Male	30	Home Health Care Svc	Non-Hispanic	White or Caucasian	72	95.6	5	0	0	0	1	0	0	0	0	1	0	2	100	ORTHOPEDICS
2017 Aug	Before group	46641	Male	63	Home Health Care Svc	Non-Hispanic	White or Caucasian	70	92.5	2	0	0	0	0	0	0	0	0	1	1	3	139	ORTHOPEDICS
2017 Aug	Before group	46665	Female	55	Home or Self Care	Non-Hispanic	White or Caucasian	NA	NA	1	0	0	0	0	0	0	0	0	1	1	2	202	ORTHOPEDICS
2017 Aug	Before group	46696	Female	64	Home or Self Care	Non-Hispanic	White or Caucasian	67	86.7	2	0	6	6	1	0	0	0	0	0	1	3	109	ORTHOPEDICS
2017 Aug	Before group	46711	Female	64	Home or Self Care	Non-Hispanic	African American	65	119.9	2	0	7.5	7.5	0	0	0	0	0	1	1	2	15	GENERAL SURGERY
2017 Aug	Before group	46713	Female	68	Home or Self Care	Non-Hispanic	African American	59	116.3	2	0	0	0	1	1	0	0	1	1	1	3	136	OBSTETRICS-GYNECOLOGY
2017 Aug	Before group	46714	Male	42	Home or Self Care	Hispanic	African American	NA	NA	1	15	52.5	67.5	1	0	1	0	0	1	1	1	40	GENERAL SURGERY
2017 Aug	Before group	46716	Male	47	Long Term Care	Non-Hispanic	African American	67	76.6	53	0	117	117	1	0	1	0	0	1	1	4	346	NEUROSURGERY
2017 Aug	Before group	46734	Female	35	Home or Self Care	Non-Hispanic	White or Caucasian	64	81.1	2	0	97.5	97.5	1	0	0	0	0	1	1	2	293	GENERAL SURGERY
2017 Aug	Before group	46735	Male	57	Home Health Care Svc	Non-Hispanic	African American	68	45.2	5	0	201	201	0	0	0	0	0	1	1	3	624	OTORHINOLARYNGOLOGY
2017 Aug	Before group	46742	Female	80	Home or Self Care	Non-Hispanic	White or Caucasian	68	75.5	2	0	21	21	0	0	1	0	0	0	1	3	139	OTORHINOLARYNGOLOGY
2017 Aug	Before group	46746	Male	70	Home or Self Care	Non-Hispanic	White or Caucasian	70	110.5	2	0	33.75	33.75	1	1	0	0	1	1	1	3	115	THORACIC CARDIOVASCULAR
2017 Aug	Before group	46751	Female	40	Home or Self Care	Non-Hispanic	White or Caucasian	70	157.8	2	0	12	12	1	1	0	0	1	1	1	3	145	OBSTETRICS-GYNECOLOGY
2017 Aug	Before group	46782	Female	60	Home or Self Care	Non-Hispanic	White or Caucasian	66	86.6	3	0	0	0	1	0	0	1	0	1	1	3	208	GENERAL SURGERY
2017 Aug	Before group	46783	Male	36	Home or Self Care	Non-Hispanic	White or Caucasian	67	94	3	0	82.5	82.5	1	0	1	0	0	1	1	3	188	ORTHOPEDICS
2017 Aug	Before group	46788	Male	56	Home Health Care Svc	Non-Hispanic	White or Caucasian	75	100.2	8	0	15.02	15.02	0	0	0	1	0	1	1	2	330	THORACIC CARDIOVASCULAR
2017 Aug	Before group	46792	Male	57	Home or Self Care	Non-Hispanic	White or Caucasian	75	120.2	4	0	12.75	12.75	1	0	0	0	0	1	1	3	117	THORACIC CARDIOVASCULAR
2017 Aug	Before group	46796	Female	81	Skilled Nursing Facility	Non-Hispanic	White or Caucasian	65	71.8	15	0	374.23	374.23	0	0	0	0	0	0	1	4	386	THORACIC CARDIOVASCULAR
2017 Aug	Before group	46803	Male	48	Home or Self Care	Non-Hispanic	White or Caucasian	66	NA	2	0	67.5	67.5	1	0	0	0	0	1	1	2	82	ORTHOPEDICS
2017 Aug	Before group	46818	Male	75	Home Health Care Svc	Non-Hispanic	White or Caucasian	71	103.5	6	0	48	48	0	0	0	0	0	0	1	3	316	THORACIC CARDIOVASCULAR
2017 Aug	Before group	46859	Female	33	Home or Self Care	Non-Hispanic	African American	NA	172.5	2	15	0	15	1	1	0	1	1	1	1	3	201	OBSTETRICS-GYNECOLOGY
2017 Aug	Before group	46872	Male	42	Home or Self Care	Non-Hispanic	White or Caucasian	72	82	1	0	0	0	0	0	0	0	0	1	1	3	198	THORACIC CARDIOVASCULAR
2017 Aug	Before group	46875	Male	75	Home or Self Care	Non-Hispanic	White or Caucasian	72	116.9	3	0	21	21	0	0	0	1	0	0	1	3	297	THORACIC CARDIOVASCULAR
2017 Aug	Before group	46913	Male	61	Home or Self Care	Non-Hispanic	White or Caucasian	69	113.4	6	0	82.5	82.5	0	0	0	0	0	0	1	2	180	UROLOGY
2017 Aug	Before group	46952	Female	60	Home or Self Care	Non-Hispanic	White or Caucasian	66	74.6	2	0	21	21	0	0	0	0	0	1	1	2	59	THORACIC CARDIOVASCULAR
2017 Aug	Before group	46973	Female	29	Home or Self Care	Non-Hispanic	White or Caucasian	67	109.3	26	0	60.75	60.75	0	0	0	0	0	1	1	3	222	OBSTETRICS-GYNECOLOGY
2017 Aug	Before group	46986	Male	62	Home or Self Care	Non-Hispanic	African American	69	62.5	1	15	60	75	0	0	0	1	0	0	1	3	161	GENERAL SURGERY
2017 Aug	Before group	47008	Female	26	Home or Self Care	Non-Hispanic	White or Caucasian	66	68.9	1	7.5	15	22.5	0	1	0	0	1	1	1	2	29	OBSTETRICS-GYNECOLOGY
2017 Aug	Before group	47011	Male	83	Home or Self Care	Non-Hispanic	White or Caucasian	74	72.5	2	0	21	21	0	0	0	0	0	0	1	3	NA	OTORHINOLARYNGOLOGY
2017 Aug	Before group	47021	Male	47	Home or Self Care	Non-Hispanic	White or Caucasian	72	112.6	1	0	0	0	0	0	1	0	0	0	0	4	139	GENERAL SURGERY
2017 Aug	Before group	47051	Female	32	Home or Self Care	Hispanic	Patient Refused	61	74.3	1	0	60	60	0	0	1	0	0	0	1	2	66	OTORHINOLARYNGOLOGY
2017 Aug	Before group	47053	Female	63	Home or Self Care	Non-Hispanic	African American	63	88.6	2	0	12.75	12.75	1	1	0	0	1	1	1	2	120	THORACIC CARDIOVASCULAR
2017 Aug	Before group	47061	Female	59	Home or Self Care	Non-Hispanic	White or Caucasian	65	75.5	2	0	12	12	1	0	0	0	1	1	1	2	99	OBSTETRICS-GYNECOLOGY
2017 Aug	Before group	47073	Female	68	Home Health Care Svc	Non-Hispanic	White or Caucasian	61	92.9	8	0	45	45	0	0	0	0	0	0	1	2	440	UROLOGY
2017 Aug	Before group	47081	Female	47	Home or Self Care	Non-Hispanic	White or Caucasian	61	82.1	1	0	21	21	0	0	1	0	0	0	1	2	69	OTORHINOLARYNGOLOGY
2017 Aug	Before group	47089	Female	43	Home or Self Care	Non-Hispanic	White or Caucasian	64	73.7	2	0	15	15	1	1	0	0	1	1	1	1	182	OBSTETRICS-GYNECOLOGY
2017 Aug	Before group	47091	Female	36	Home or Self Care	Non-Hispanic	White or Caucasian	64	88.9	3	0	15	15	1	1	0	0	1	1	1	2	77	OBSTETRICS-GYNECOLOGY
2017 Aug	Before group	47104	Female	72	Home or Self Care	Patient Unavailable	Other	65	76.7	1	0	7.5	7.5	0	0	0	0	0	1	1	2	133	OTORHINOLARYNGOLOGY
2017 Aug	Before group	47171	Male	64	Home or Self Care	Hispanic	White or Caucasian	67	73.5	2	0	15	15	0	0	0	0	0	1	1	2	85	ORTHOPEDICS
2017 Aug	Before group	47254	Female	44	Home Health Care Svc	Non-Hispanic	African American	63	95.5	2	0	33	33	1	0	0	0	0	1	1	3	34	ORTHOPEDICS
2017 Aug	Before group	47267	Female	69	Home or Self Care	Non-Hispanic	White or Caucasian	65	99.9	2	0	0	0	1	1	0	0	1	1	1	2	182	OBSTETRICS-GYNECOLOGY
2017 Aug	Before group	47278	Male	41	Home Health Care Svc	Non-Hispanic	White or Caucasian	63	73	2	0	78	78	0	0	0	1	0	0	1	3	133	ORTHOPEDICS
2017 Aug	Before group	47285	Female	39	Home or Self Care	Non-Hispanic	White or Caucasian	60	66	1	0	6	6	1	0	0	0	0	1	1	2	26	ORTHOPEDICS
2017 Aug	Before group	47290	Female	79	Home or Self Care	Non-Hispanic	White or Caucasian	62	59.2	1	0	6	6	0	0	0	1	0	1	1	3	56	ORTHOPEDICS
2017 Aug	Before group	47292	Male	72	Home or Self Care	Non-Hispanic	White or Caucasian	71	115.8	3	15	105	120	0	0	0	0	0	1	1	3	130	ORTHOPEDICS
2017 Aug	Before group	47295	Female	82	Home Health Care Svc	Non-Hispanic	White or Caucasian	67	84.7	5	0	46.5	46.5	0	0	0	0	0	1	1	3	227	ORTHOPEDICS
2017 Aug	Before group	47306	Female	53	Home or Self Care	Non-Hispanic	White or Caucasian	68	126.7	2	0	37.5	37.5	1	0	0	0	0	0	1	2	227	GENERAL SURGERY
2017 Aug	Before group	47318	Male	66	Home or Self Care	Non-Hispanic	White or Caucasian	71	108.9	6	0	30	30	0	0	1	1	0	0	1	4	261	THORACIC CARDIOVASCULAR
2017 Aug	Before group	47333	Male	46	Home or Self Care	Non-Hispanic	White or Caucasian	NA	109.9	1	0	15	15	1	0	1	0	0	1	1	2	30	GENERAL SURGERY
2017 Aug	Before group	47342	Female	39	Home or Self Care	Non-Hispanic	White or Caucasian	67	99.3	1	0	30	30	0	0	0	1	0	1	1	3	21	ORTHOPEDICS
2017 Aug	Before group	47399	Male	26	Home or Self Care	Non-Hispanic	White or Caucasian	NA	NA	5	0	84	84	1	0	0	0	0	1	1	2	298	UROLOGY
2017 Aug	Before group	47408	Female	60	Home Health Care Svc	Non-Hispanic	White or Caucasian	67	119.8	5	0	60	60	0	0	1	0	0	1	1	4	200	THORACIC CARDIOVASCULAR
2017 Aug	Before group	47417	Male	45	Home or Self Care	Hispanic	Other	65	145.4	2	0	19.5	19.5	1	0	0	0	0	0	1	3	158	GENERAL SURGERY
2017 Aug	Before group	47539	Male	46	Home Health Care Svc	Non-Hispanic	White or Caucasian	74	81	17	0	30	30	1	0	0	0	0	1	1	3	96	ORTHOPEDICS
2017 Aug	Before group	47549	Male	60	Home or Self Care	Non-Hispanic	White or Caucasian	73	126.9	8	0	367.97	367.97	0	0	0	0	0	0	1	3	217	THORACIC CARDIOVASCULAR
2017 Aug	Before group	47550	Female	64	Home or Self Care	Non-Hispanic	White or Caucasian	61	69.9	6	0	316.8	316.8	0	0	0	0	0	0	1	4	255	THORACIC CARDIOVASCULAR
2017 Aug	Before group	47570	Female	52	Home Health Care Svc	Non-Hispanic	White or Caucasian	64	85.1	15	0	67.5	67.5	0	0	0	0	0	1	1	4	20	GENERAL SURGERY
2017 Aug	Before group	47579	Male	38	Home or Self Care	Non-Hispanic	White or Caucasian	NA	NA	2	0	84	84	0	0	0	0	0	1	1	2	60	GENERAL SURGERY
2017 Aug	Before group	47604	Female	65	Home or Self Care	Non-Hispanic	White or Caucasian	NA	NA	2	0	12	12	1	0	0	0	0	1	1	2	82	OTORHINOLARYNGOLOGY
2017 Aug	Before group	47610	Female	74	Skilled Nursing Facility	Non-Hispanic	White or Caucasian	66	92.5	6	0	36	36	0	0	0	0	0	0	1	4	380	THORACIC CARDIOVASCULAR
2017 Aug	Before group	47611	Female	91	Home or Self Care	Non-Hispanic	White or Caucasian	60	57	2	0	21	21	0	0	0	0	0	0	1	3	150	OTORHINOLARYNGOLOGY
2017 Aug	Before group	47612	Female	72	Home or Self Care	Non-Hispanic	White or Caucasian	66	82.5	3	0	12	12	0	0	0	0	0	0	1	3	108	THORACIC CARDIOVASCULAR
2017 Aug	Before group	47623	Female	74	Home or Self Care	Non-Hispanic	White or Caucasian	69	115.9	2	0	0	0	0	0	0	0	0	1	0	2	79	ORTHOPEDICS
2017 Aug	Before group	47628	Female	58	Home or Self Care	Non-Hispanic	White or Caucasian	63	78.9	2	0	45	45	0	0	0	0	0	1	1	1	32	GENERAL SURGERY
2017 Aug	Before group	47636	Female	49	Home or Self Care	Non-Hispanic	African American	63	84.1	4	0	0.75	0.75	1	1	0	1	1	1	1	2	225	THORACIC CARDIOVASCULAR
2017 Aug	Before group	47639	Male	63	Home or Self Care	Non-Hispanic	White or Caucasian	72	98.9	2	0	15	15	0	0	0	0	0	0	1	3	63	OTORHINOLARYNGOLOGY
2017 Aug	Before group	47645	Male	68	Home or Self Care	Non-Hispanic	White or Caucasian	68	91.5	4	0	84	84	0	0	0	0	0	1	1	3	184	OTORHINOLARYNGOLOGY
2017 Aug	Before group	47646	Female	40	Home or Self Care	Non-Hispanic	White or Caucasian	62	86.5	22	0	2415.85	2415.85	1	0	0	1	0	0	1	2	390	NEUROSURGERY
2017 Aug	Before group	47657	Female	28	Home or Self Care	Non-Hispanic	White or Caucasian	64	73.4	7	0	45	45	0	0	0	1	0	0	1	3	582	NEUROSURGERY
2017 Aug	Before group	47664	Male	86	Home or Self Care	Non-Hispanic	African American	71	58.5	2	0	33	33	0	0	0	0	0	1	1	3	160	GENERAL SURGERY
2017 Aug	Before group	47677	Male	64	Home Health Care Svc	Non-Hispanic	White or Caucasian	69	102.5	6	0	375.31	375.31	0	0	0	0	0	0	1	3	209	THORACIC CARDIOVASCULAR
2017 Aug	Before group	47692	Female	41	Home or Self Care	Non-Hispanic	White or Caucasian	66	68	1	0	6	6	0	0	0	1	0	1	1	2	78	NEUROSURGERY
2017 Aug	Before group	47695	Female	70	Home or Self Care	Non-Hispanic	White or Caucasian	NA	91.6	2	0	60	60	0	0	0	0	0	1	1	2	319	OTORHINOLARYNGOLOGY
2017 Aug	Before group	47715	Male	75	Home or Self Care	Non-Hispanic	White or Caucasian	74	114.7	1	0	15	15	0	0	0	0	0	0	1	3	55	GENERAL SURGERY
2017 Aug	Before group	47721	Female	54	Home or Self Care	Non-Hispanic	African American	NA	NA	1	0	30	30	0	0	0	0	0	1	1	3	58	ORTHOPEDICS
2017 Aug	Before group	47722	Female	34	Home or Self Care	Non-Hispanic	White or Caucasian	66	82.6	1	0	6	6	0	0	0	0	0	0	1	2	57	GENERAL SURGERY
2017 Aug	Before group	47725	Female	32	Home or Self Care	Non-Hispanic	White or Caucasian	68	102.8	2	0	67.5	67.5	0	0	0	0	0	0	1	2	153	GENERAL SURGERY
2017 Aug	Before group	47744	Female	58	Home or Self Care	Non-Hispanic	African American	70	128.7	3	0	246	246	0	0	0	0	0	1	1	3	142	GENERAL SURGERY
2017 Aug	Before group	47762	Male	71	Home or Self Care	Non-Hispanic	White or Caucasian	68	104.5	5	0	27.75	27.75	1	1	0	0	1	1	1	3	198	THORACIC CARDIOVASCULAR
2017 Aug	Before group	47763	Female	63	Home or Self Care	Non-Hispanic	White or Caucasian	68	89.4	2	7.5	9	16.5	1	1	0	0	1	1	1	1	99	OBSTETRICS-GYNECOLOGY
2017 Aug	Before group	47764	Female	38	Home or Self Care	Non-Hispanic	White or Caucasian	69	112	2	0	12	12	1	1	0	0	1	1	1	2	123	OBSTETRICS-GYNECOLOGY
2017 Aug	Before group	47766	Male	67	Home or Self Care	Non-Hispanic	African American	70	109.1	7	0	199.5	199.5	0	0	0	0	0	1	1	3	128	GENERAL SURGERY
2017 Aug	Before group	47773	Male	76	Rehab Facility (not TCH)	Non-Hispanic	White or Caucasian	72	92.6	9	0	374.93	374.93	0	0	0	0	0	0	1	4	341	THORACIC CARDIOVASCULAR
2017 Aug	Before group	47784	Female	27	Home or Self Care	Non-Hispanic	African American	68	110.6	5	0	46.5	46.5	0	0	0	0	0	0	1	2	43	PLASTIC SURGERY
2017 Aug	Before group	47786	Male	85	Rehab Facility (not TCH)	Non-Hispanic	White or Caucasian	65	74	3	0	16.5	16.5	0	0	0	0	0	1	1	2	107	ORTHOPEDICS
2017 Aug	Before group	47796	Female	76	Home or Self Care	Non-Hispanic	White or Caucasian	64	43.5	2	0	37.5	37.5	0	0	0	0	0	0	1	2	50	GENERAL SURGERY
2017 Aug	Before group	47841	Female	74	Home or Self Care	Non-Hispanic	White or Caucasian	NA	113.2	2	0	97.5	97.5	0	0	0	0	0	0	1	2	217	GENERAL SURGERY
2017 Aug	Before group	47842	Male	67	Home or Self Care	Patient Unavailable	White or Caucasian	70	77.5	5	0	18	18	0	0	0	0	0	0	1	2	177	UROLOGY
2017 Aug	Before group	47878	Female	56	Home or Self Care	Non-Hispanic	White or Caucasian	65	61.3	5	0	15.75	15.75	1	0	0	0	0	1	1	2	353	GENERAL SURGERY
2017 Aug	Before group	47886	Male	55	Home or Self Care	Non-Hispanic	White or Caucasian	72	191.1	1	0	0	0	0	0	1	0	0	0	1	3	87	OPHTHALMOLOGY
2017 Aug	Before group	47924	Female	24	Home or Self Care	Non-Hispanic	White or Caucasian	66	53.1	3	0	6	6	0	0	0	0	0	1	1	2	187	THORACIC CARDIOVASCULAR
2017 Aug	Before group	47932	Female	60	Home or Self Care	Non-Hispanic	White or Caucasian	62	66.7	4	0	39	39	0	0	0	0	0	0	1	2	205	GENERAL SURGERY
2017 Aug	Before group	47951	Female	71	Skilled Nursing Facility	Non-Hispanic	White or Caucasian	62	40.1	6	0	9	9	0	0	0	0	0	1	1	3	231	NEUROSURGERY
2017 Aug	Before group	47956	Male	38	Home or Self Care	Non-Hispanic	White or Caucasian	74	82.5	2	0	18	18	1	0	0	0	0	0	1	2	30	NEUROSURGERY
2017 Aug	Before group	47969	Male	64	Home or Self Care	Non-Hispanic	White or Caucasian	71	114.1	1	0	0	0	1	0	0	0	0	1	1	2	23	ORTHOPEDICS
2017 Aug	Before group	47980	Female	47	Home or Self Care	Non-Hispanic	White or Caucasian	65	61.8	1	0	0	0	0	0	0	0	0	0	1	2	60	GENERAL SURGERY
2017 Aug	Before group	47995	Male	67	Home or Self Care	Non-Hispanic	White or Caucasian	66	99.7	2	7.5	0	7.5	0	0	0	0	0	0	0	NA	NA	NA
2017 Aug	Before group	47997	Female	29	Home or Self Care	Hispanic	White or Caucasian	64	77.1	3	0	0.75	0.75	1	1	0	0	1	1	1	2	106	OBSTETRICS-GYNECOLOGY
2017 Aug	Before group	48010	Female	68	Home or Self Care	Non-Hispanic	African American	62	64	2	15	0	15	1	0	0	0	0	1	0	2	142	ORTHOPEDICS
2017 Aug	Before group	48019	Male	79	Home or Self Care	Non-Hispanic	White or Caucasian	74	93.7	2	0	19.5	19.5	1	0	0	0	0	1	1	2	99	ORTHOPEDICS
2017 Aug	Before group	48020	Female	70	Home or Self Care	Non-Hispanic	White or Caucasian	62	60	1	0	0	0	0	0	0	0	0	0	1	2	14	GENERAL SURGERY
2017 Aug	Before group	48022	Female	72	Rehab Facility (not TCH)	Non-Hispanic	White or Caucasian	63	64	2	0	45	45	0	0	1	0	0	0	1	3	36	NEUROSURGERY
2017 Aug	Before group	48029	Female	66	Home or Self Care	Non-Hispanic	African American	NA	NA	1	0	22.5	22.5	0	0	0	0	0	0	1	2	88	GENERAL SURGERY
2017 Aug	Before group	48036	Female	88	Home or Self Care	Non-Hispanic	White or Caucasian	62	52.6	2	0	43.5	43.5	0	0	0	0	0	0	1	3	156	THORACIC CARDIOVASCULAR
2017 Aug	Before group	48044	Female	36	Home or Self Care	Hispanic	White or Caucasian	60	60.2	1	7.5	45	52.5	0	0	0	0	0	0	1	2	105	GENERAL SURGERY
2017 Aug	Before group	48051	Male	38	Home or Self Care	Non-Hispanic	White or Caucasian	71	82	1	0	60	60	0	0	0	0	0	0	1	2	128	OTORHINOLARYNGOLOGY
2017 Aug	Before group	48075	Male	44	Home or Self Care	Non-Hispanic	White or Caucasian	74	73.3	3	7.5	54	61.5	0	0	0	1	0	0	1	2	203	NEUROSURGERY
2017 Aug	Before group	48079	Male	64	Home or Self Care	Non-Hispanic	White or Caucasian	73	82.3	2	0	30	30	0	0	0	0	0	0	1	2	276	GENERAL SURGERY
2017 Aug	Before group	48082	Male	28	Home Health Care Svc	Hispanic	Other	66	81.6	9	0	22.5	22.5	0	0	0	0	0	1	1	2	30	ORTHOPEDICS
2017 Aug	Before group	48096	Male	23	Home Health Care Svc	Non-Hispanic	White or Caucasian	76	122	3	15	39	54	1	1	0	1	1	1	1	1	298	ORTHOPEDICS
2017 Aug	Before group	48106	Female	63	Home or Self Care	Non-Hispanic	African American	65	79.4	1	0	0	0	1	0	0	1	0	0	1	4	32	OPHTHALMOLOGY
2017 Aug	Before group	48140	Female	43	Home or Self Care	Non-Hispanic	White or Caucasian	63	67.6	3	0	73.5	73.5	0	0	0	0	0	1	1	2	218	UROLOGY
2017 Aug	Before group	48148	Male	67	Home or Self Care	Non-Hispanic	White or Caucasian	NA	NA	2	0	7.5	7.5	0	0	0	0	0	1	1	3	180	UROLOGY
2017 Aug	Before group	48156	Female	75	Skilled Nursing Facility	Non-Hispanic	White or Caucasian	60	61.7	8	0	6	6	0	0	0	0	0	1	1	2	287	UROLOGY
2017 Aug	Before group	48187	Female	50	Home or Self Care	Non-Hispanic	White or Caucasian	65	94.6	2	0	21	21	1	1	0	0	1	1	1	3	113	OBSTETRICS-GYNECOLOGY
2017 Aug	Before group	48192	Female	60	Home or Self Care	Non-Hispanic	White or Caucasian	66	98.6	3	15	0.75	15.75	1	1	0	0	1	1	1	3	107	OBSTETRICS-GYNECOLOGY
2017 Aug	Before group	48198	Male	54	Home or Self Care	Non-Hispanic	African American	68	91.6	2	0	15	15	0	0	0	0	0	1	1	2	112	GENERAL SURGERY
2017 Aug	Before group	48209	Female	19	Home or Self Care	Hispanic	Other	66	56.2	1	0	13.5	13.5	0	0	0	0	0	0	1	2	106	OTORHINOLARYNGOLOGY
2017 Aug	Before group	48210	Female	57	Home or Self Care	Non-Hispanic	African American	68	114.4	1	0	15	15	0	0	1	0	0	1	0	3	41	PLASTIC SURGERY
2017 Aug	Before group	48214	Female	47	Home or Self Care	Non-Hispanic	White or Caucasian	63	68	2	0	90	90	1	0	0	0	0	1	1	2	94	GENERAL SURGERY
2017 Aug	Before group	48218	Male	63	Home or Self Care	Non-Hispanic	Asian	64	72.9	7	0	39	39	1	0	0	0	0	1	1	3	NA	OTORHINOLARYNGOLOGY
2017 Aug	Before group	48221	Female	57	Home or Self Care	Non-Hispanic	White or Caucasian	65	79	1	0	6	6	0	0	0	0	0	0	1	2	199	OPHTHALMOLOGY
2017 Aug	Before group	48228	Male	86	Skilled Nursing Facility	Non-Hispanic	White or Caucasian	66	84	8	0	22.5	22.5	1	0	0	1	0	1	1	3	481	UROLOGY
2017 Aug	Before group	48242	Male	47	Home or Self Care	Non-Hispanic	White or Caucasian	73	90.9	2	0	69	69	1	0	0	0	0	0	1	2	92	GENERAL SURGERY
2017 Aug	Before group	48268	Male	43	Home Health Care Svc	Non-Hispanic	White or Caucasian	70	81.2	6	0	374.23	374.23	0	0	0	0	0	0	1	4	354	THORACIC CARDIOVASCULAR
2017 Aug	Before group	48280	Male	69	Home or Self Care	Non-Hispanic	White or Caucasian	72	63.5	2	0	13.5	13.5	0	0	0	0	0	0	1	2	285	ORTHOPEDICS
2017 Aug	Before group	48293	Female	62	Home or Self Care	Non-Hispanic	African American	65	86.4	2	0	0	0	1	1	0	1	1	1	1	3	198	OBSTETRICS-GYNECOLOGY
2017 Aug	Before group	48305	Female	52	Home or Self Care	Non-Hispanic	White or Caucasian	68	44.1	1	0	0	0	0	0	0	0	0	0	1	3	32	MEDICINE
2017 Aug	Before group	48306	Female	54	Home or Self Care	Non-Hispanic	White or Caucasian	62	61.9	2	0	21	21	0	0	0	0	0	1	1	2	95	GENERAL SURGERY
2017 Aug	Before group	48332	Female	57	Skilled Nursing Facility	Non-Hispanic	White or Caucasian	65	90.3	5	0	37.5	37.5	0	0	0	0	0	1	1	3	192	ORTHOPEDICS
2017 Aug	Before group	48344	Male	61	Home or Self Care	Non-Hispanic	White or Caucasian	62	101.8	6	0	15	15	0	0	0	1	0	1	1	3	363	ORTHOPEDICS
2017 Aug	Before group	48345	Male	50	Home or Self Care	Non-Hispanic	White or Caucasian	69	124.3	2	15	15	30	1	0	0	0	0	1	1	3	200	ORTHOPEDICS
2017 Aug	Before group	48382	Male	63	Home or Self Care	Non-Hispanic	White or Caucasian	72	97.9	5	0	28.5	28.5	0	0	0	0	0	1	1	3	279	OTORHINOLARYNGOLOGY
2017 Aug	Before group	48394	Female	58	Home or Self Care	Non-Hispanic	White or Caucasian	63	92.5	2	0	0	0	1	1	1	1	1	1	1	3	193	OBSTETRICS-GYNECOLOGY
2017 Aug	Before group	48417	Male	66	Home or Self Care	Non-Hispanic	White or Caucasian	NA	NA	1	0	0	0	1	0	0	0	0	1	1	2	48	ORTHOPEDICS
2017 Aug	Before group	48426	Female	54	Home or Self Care	Non-Hispanic	White or Caucasian	69	105	1	0	15	15	1	0	0	0	0	0	1	3	13	ORTHOPEDICS
2017 Aug	Before group	48439	Female	50	Home or Self Care	Non-Hispanic	White or Caucasian	63	96.7	3	0	15	15	1	0	0	1	0	1	1	3	168	NEUROSURGERY
2017 Aug	Before group	48442	Female	63	Home Health Care Svc	Non-Hispanic	White or Caucasian	64	134	4	0	15	15	1	1	0	0	1	1	1	3	270	OBSTETRICS-GYNECOLOGY
2017 Aug	Before group	48455	Male	81	Home or Self Care	Non-Hispanic	White or Caucasian	66	100.6	3	15	21	36	1	0	0	0	1	0	1	3	114	ORTHOPEDICS
2017 Aug	Before group	48471	Male	63	Discharge or Transfer to Court/Law Enforcement	Non-Hispanic	White or Caucasian	74	108.9	5	15	42	57	0	0	0	1	0	1	1	2	203	NEUROSURGERY
2017 Aug	Before group	48477	Male	67	Home or Self Care	Non-Hispanic	White or Caucasian	73	98.1	3	0	57	57	0	0	0	0	0	1	1	2	299	OTORHINOLARYNGOLOGY
2017 Aug	Before group	48484	Male	65	Home or Self Care	Non-Hispanic	White or Caucasian	70	101.3	4	0	112.5	112.5	0	0	0	1	0	1	1	4	68	GENERAL SURGERY
2017 Aug	Before group	48495	Female	70	Home or Self Care	Non-Hispanic	White or Caucasian	66	83	2	0	36	36	1	0	1	0	0	1	1	3	172	OBSTETRICS-GYNECOLOGY
2017 Aug	Before group	48497	Male	55	Skilled Nursing Facility	Patient Unavailable	Other	70	81.5	7	15	46.5	61.5	0	1	0	0	1	1	1	2	140	ORTHOPEDICS
2017 Aug	Before group	48498	Male	72	Home or Self Care	Non-Hispanic	White or Caucasian	NA	NA	1	0	30	30	0	0	0	0	0	0	1	3	75	GENERAL SURGERY
2017 Aug	Before group	48504	Male	53	Home or Self Care	Non-Hispanic	White or Caucasian	67	76.7	1	0	45	45	0	0	0	0	0	0	1	2	64	OTORHINOLARYNGOLOGY
2017 Aug	Before group	48520	Female	49	Home or Self Care	Non-Hispanic	White or Caucasian	62	54.5	1	0	7.5	7.5	1	0	0	0	0	1	1	2	162	PLASTIC SURGERY
2017 Aug	Before group	48521	Female	51	Home or Self Care	Non-Hispanic	White or Caucasian	64	68.9	1	7.5	21	28.5	1	0	1	0	0	1	1	3	17	GENERAL SURGERY
2017 Aug	Before group	48534	Male	76	Home or Self Care	Non-Hispanic	White or Caucasian	NA	NA	1	0	0	0	0	0	0	0	0	0	1	2	NA	OTORHINOLARYNGOLOGY
2017 Aug	Before group	48541	Male	42	Home or Self Care	Non-Hispanic	White or Caucasian	69	94.8	2	0	90	90	0	0	0	0	0	0	1	3	225	OTORHINOLARYNGOLOGY
2017 Aug	Before group	48552	Female	63	Home or Self Care	Non-Hispanic	White or Caucasian	63	65.5	2	0	45	45	1	0	0	1	0	1	1	2	262	ORTHOPEDICS
2017 Aug	Before group	48555	Female	45	Home or Self Care	Non-Hispanic	African American	64	125.2	2	0	0	0	1	0	0	1	0	1	1	3	170	ORTHOPEDICS
2017 Aug	Before group	48585	Male	70	Home or Self Care	Non-Hispanic	White or Caucasian	NA	NA	1	0	30	30	1	0	0	0	0	0	1	2	47	OTORHINOLARYNGOLOGY
2017 Aug	Before group	48625	Female	35	Home or Self Care	Non-Hispanic	White or Caucasian	58	51.7	2	0	30	30	1	0	0	0	0	0	1	2	42	OBSTETRICS-GYNECOLOGY
2017 Aug	Before group	48679	Male	53	Rehab Facility (not TCH)	Non-Hispanic	White or Caucasian	72	116	36	0	0	0	0	0	0	0	0	0	1	4	91	ORTHOPEDICS
2017 Aug	Before group	48685	Female	70	Home or Self Care	Non-Hispanic	White or Caucasian	62	72.6	3	30	42	72	1	0	0	1	0	0	1	2	72	GENERAL SURGERY
2017 Aug	Before group	48718	Male	45	Home or Self Care	Non-Hispanic	White or Caucasian	70	160.3	1	7.5	18	25.5	1	0	0	0	0	0	1	2	147	NEUROSURGERY
2017 Aug	Before group	48723	Male	59	Home or Self Care	Non-Hispanic	White or Caucasian	NA	84.5	9	0	58.5	58.5	0	0	0	0	0	0	0	3	NA	GENERAL SURGERY
2017 Aug	Before group	48729	Male	54	Home or Self Care	Non-Hispanic	African American	67	112.9	1	7.5	30	37.5	0	0	0	0	0	1	0	2	80	ORTHOPEDICS
2017 Aug	Before group	48743	Male	48	Home Health Care Svc	Non-Hispanic	White or Caucasian	75	132.1	8	0	30	30	1	0	0	0	1	1	1	3	527	GENERAL SURGERY
2017 Aug	Before group	48762	Female	69	Home Health Care Svc	Non-Hispanic	White or Caucasian	67	84.7	4	0	19.5	19.5	1	0	0	0	1	1	1	2	152	NEUROSURGERY
2017 Aug	Before group	48777	Male	40	Home or Self Care	Non-Hispanic	White or Caucasian	NA	NA	3	0	42	42	1	0	0	1	0	0	1	1	98	NEUROSURGERY
2017 Aug	Before group	48787	Male	65	Home or Self Care	Non-Hispanic	White or Caucasian	69	127.8	6	0	30.75	30.75	1	0	0	0	1	1	1	3	210	GENERAL SURGERY
2017 Aug	Before group	48790	Male	25	Home or Self Care	Non-Hispanic	White or Caucasian	NA	NA	1	0	6	6	0	0	0	0	0	0	1	1	65	UROLOGY
2017 Aug	Before group	48791	Male	48	Home or Self Care	Non-Hispanic	White or Caucasian	69	67.8	6	15	124.5	139.5	0	0	1	0	0	1	1	2	233	GENERAL SURGERY
2017 Aug	Before group	48795	Female	54	Home or Self Care	Non-Hispanic	White or Caucasian	59	86.4	2	0	7.5	7.5	1	1	0	0	1	1	1	3	142	OBSTETRICS-GYNECOLOGY
2017 Aug	Before group	48807	Female	48	Home or Self Care	Non-Hispanic	White or Caucasian	58	102.1	2	0	6	6	1	1	0	0	1	1	1	2	163	OBSTETRICS-GYNECOLOGY
2017 Aug	Before group	48811	Female	68	Home Health Care Svc	Non-Hispanic	White or Caucasian	63	56.7	4	0	13.5	13.5	0	0	0	1	0	1	1	2	64	NEUROSURGERY
2017 Aug	Before group	48816	Male	43	Home or Self Care	Hispanic	White or Caucasian	66	75	1	0	9	9	0	0	0	0	0	0	1	2	33	GENERAL SURGERY
2017 Aug	Before group	48818	Male	72	Home or Self Care	Non-Hispanic	White or Caucasian	67	92.3	4	0	24.75	24.75	0	0	0	0	0	1	1	3	301	GENERAL SURGERY
2017 Aug	Before group	48819	Male	74	Home or Self Care	Non-Hispanic	White or Caucasian	70	132.9	2	0	13.5	13.5	0	0	0	0	0	0	1	3	116	GENERAL SURGERY
2017 Aug	Before group	48822	Female	44	Home or Self Care	Non-Hispanic	African American	63	103.7	3	0	39	39	1	1	0	0	1	1	1	2	148	OBSTETRICS-GYNECOLOGY
2017 Aug	Before group	48824	Male	27	Home or Self Care	Non-Hispanic	White or Caucasian	71	98.9	1	0	30	30	0	0	0	0	0	0	1	2	NA	UROLOGY
2017 Aug	Before group	48827	Male	65	Home or Self Care	Non-Hispanic	White or Caucasian	72	88.9	1	0	0	0	0	0	0	0	0	1	0	2	51	ORTHOPEDICS
2017 Aug	Before group	48833	Male	72	Home or Self Care	Non-Hispanic	White or Caucasian	71	71.2	1	0	36	36	0	0	0	0	0	0	1	3	129	GENERAL SURGERY
2017 Aug	Before group	48836	Male	66	Home or Self Care	Non-Hispanic	White or Caucasian	72	104.8	3	7.5	18	25.5	0	0	0	0	0	1	1	2	307	GENERAL SURGERY
2017 Aug	Before group	48845	Male	68	Home or Self Care	Non-Hispanic	Asian	61	43.7	1	0	60	60	0	0	0	0	0	0	1	2	26	OTORHINOLARYNGOLOGY
2017 Aug	Before group	48855	Female	50	Home Health Care Svc	Non-Hispanic	White or Caucasian	63	73.4	2	0	6	6	0	0	0	0	0	1	1	3	14	THORACIC CARDIOVASCULAR
2017 Aug	Before group	48857	Female	33	Home or Self Care	Non-Hispanic	White or Caucasian	70	83.2	7	0	52.5	52.5	1	0	1	0	0	0	1	2	101	GENERAL SURGERY
2017 Aug	Before group	48867	Female	66	Home Health Care Svc	Non-Hispanic	White or Caucasian	65	81.6	13	0	433.94	433.94	0	0	0	0	0	0	1	4	390	THORACIC CARDIOVASCULAR
2017 Aug	Before group	48881	Female	46	Home or Self Care	Patient Unavailable	White or Caucasian	67	98	9	0	90	90	0	0	0	1	0	1	1	4	318	THORACIC CARDIOVASCULAR
2017 Aug	Before group	48894	Female	83	Home or Self Care	Non-Hispanic	White or Caucasian	NA	93	4	0	3.6	3.6	1	1	0	0	1	1	1	3	191	GENERAL SURGERY
2017 Aug	Before group	48898	Female	70	Home or Self Care	Non-Hispanic	White or Caucasian	65	55.6	1	7.5	27	34.5	0	0	0	0	0	0	1	2	NA	ORTHOPEDICS
2017 Aug	Before group	48907	Male	65	Home or Self Care	Non-Hispanic	White or Caucasian	71	97.5	1	0	45	45	0	0	0	0	0	1	1	3	78	GENERAL SURGERY
2017 Aug	Before group	48923	Male	75	Home or Self Care	Non-Hispanic	White or Caucasian	73	90.6	2	0	30	30	0	0	0	0	0	0	1	4	48	GENERAL SURGERY
2017 Aug	Before group	48924	Male	74	Home or Self Care	Non-Hispanic	White or Caucasian	NA	NA	1	0	0	0	0	0	0	0	0	1	0	2	36	ORTHOPEDICS
2017 Aug	Before group	48930	Female	52	Home or Self Care	Non-Hispanic	White or Caucasian	65	59.4	2	0	21	21	1	0	0	0	0	1	1	2	116	GENERAL SURGERY
2017 Aug	Before group	48955	Male	81	Home or Self Care	Hispanic	Other	NA	NA	1	0	28.5	28.5	1	0	0	0	0	0	1	2	206	GENERAL SURGERY
2017 Aug	Before group	48962	Male	54	Home or Self Care	Non-Hispanic	White or Caucasian	72	87.7	3	0	15	15	0	0	0	0	0	1	1	1	121	PLASTIC SURGERY
2017 Aug	Before group	48964	Male	54	Home or Self Care	Non-Hispanic	White or Caucasian	71	77.6	4	0	45	45	0	0	0	0	0	0	1	3	12	PLASTIC SURGERY
2017 Aug	Before group	48970	Female	60	Home or Self Care	Non-Hispanic	White or Caucasian	63	59.9	4	0	0.75	0.75	1	0	0	1	1	1	1	3	238	GENERAL SURGERY
2017 Aug	Before group	48975	Male	70	Skilled Nursing Facility	Non-Hispanic	White or Caucasian	68	57.1	30	0	30	30	0	0	0	1	0	0	0	4	288	GENERAL SURGERY
2017 Aug	Before group	48997	Male	70	Home or Self Care	Non-Hispanic	White or Caucasian	69	89.4	5	0	18	18	0	0	0	1	0	0	1	2	59	NEUROSURGERY
2017 Aug	Before group	48998	Female	86	Skilled Nursing Facility	Non-Hispanic	White or Caucasian	61	58.1	8	0	7.5	7.5	1	0	0	0	0	0	1	3	93	ORTHOPEDICS
2017 Aug	Before group	48999	Female	67	Expired	Non-Hispanic	White or Caucasian	62	58.4	46	0	358.52	358.52	0	0	0	0	0	0	0	4	310	THORACIC CARDIOVASCULAR
2017 Aug	Before group	49000	Male	50	Home Health Care Svc	Non-Hispanic	White or Caucasian	69	75.7	8	0	15	15	0	0	0	0	0	0	1	3	29	ORTHOPEDICS
2017 Aug	Before group	49002	Male	30	Home or Self Care	Non-Hispanic	White or Caucasian	74	122.5	18	0	105	105	0	0	0	0	0	1	1	2	107	PEDIATRIC ORTHOPEDICS
2017 Aug	Before group	49004	Male	46	TCH (UVA)	Non-Hispanic	White or Caucasian	NA	132.2	5	0	825	825	0	0	0	0	0	1	1	3	72	UROLOGY
2017 Aug	Before group	49012	Female	70	Home or Self Care	Non-Hispanic	White or Caucasian	NA	NA	1	0	30	30	0	0	1	0	0	1	0	3	66	ANESTHESIOLOGY
2017 Aug	Before group	49027	Male	59	Home or Self Care	Non-Hispanic	White or Caucasian	NA	84.5	9	0	22.5	22.5	0	0	0	1	0	1	1	3	184	GENERAL SURGERY
2017 Aug	Before group	49028	Male	69	Skilled Nursing Facility	Non-Hispanic	White or Caucasian	69	85.1	14	0	382.72	382.72	0	0	0	0	0	0	1	4	274	THORACIC CARDIOVASCULAR
2017 Aug	Before group	49049	Female	60	Home or Self Care	Non-Hispanic	White or Caucasian	63	89.6	10	0	102	102	0	0	0	1	0	1	1	3	426	THORACIC CARDIOVASCULAR
2017 Aug	Before group	49052	Female	74	Home Health Care Svc	Non-Hispanic	White or Caucasian	63	121.2	8	0	644.59	644.59	0	0	0	1	0	0	1	3	391	THORACIC CARDIOVASCULAR
2017 Aug	Before group	49057	Male	70	Home or Self Care	Non-Hispanic	White or Caucasian	68	89.7	1	0	30	30	0	0	0	0	0	0	1	3	43	OTORHINOLARYNGOLOGY
2017 Aug	Before group	49060	Male	55	Home or Self Care	Non-Hispanic	White or Caucasian	64	116.8	10	0	209.64	209.64	0	0	0	0	0	0	1	3	103	THORACIC CARDIOVASCULAR
2017 Aug	Before group	49062	Male	89	Home or Self Care	Non-Hispanic	White or Caucasian	NA	NA	1	0	0	0	0	0	0	0	0	0	1	4	54	GENERAL SURGERY
2017 Aug	Before group	49082	Female	23	Home Health Care Svc	Non-Hispanic	White or Caucasian	62	68.9	13	0	15	15	0	0	0	0	0	0	1	3	67	OTORHINOLARYNGOLOGY
2017 Aug	Before group	49093	Female	68	Home or Self Care	Non-Hispanic	White or Caucasian	66	54.7	2	0	66	66	0	0	0	0	0	1	1	3	88	GENERAL SURGERY
2017 Aug	Before group	49109	Male	38	Home or Self Care	Non-Hispanic	White or Caucasian	71	112	1	7.5	33	40.5	0	0	0	0	0	1	1	2	43	ORTHOPEDICS
2017 Aug	Before group	49111	Female	67	Expired	Non-Hispanic	White or Caucasian	62	58.4	46	0	0	0	0	0	0	0	0	0	1	4	38	PEDIATRIC DENTISTRY
2017 Aug	Before group	49113	Male	68	Long Term Care	Non-Hispanic	White or Caucasian	67	68	26	0	0	0	0	0	0	0	0	0	1	3	199	THORACIC CARDIOVASCULAR
2017 Aug	Before group	49116	Female	49	Home or Self Care	Non-Hispanic	White or Caucasian	66	64	4	0	18	18	0	0	0	0	0	1	1	3	94	THORACIC CARDIOVASCULAR
2017 Aug	Before group	49121	Male	70	Home Health Care Svc	Non-Hispanic	White or Caucasian	64	83.5	20	0	302.59	302.59	0	0	1	0	0	0	1	4	252	THORACIC CARDIOVASCULAR
2017 Aug	Before group	49124	Male	74	Rehab Facility (not TCH)	Non-Hispanic	White or Caucasian	74	102.1	6	0	10.5	10.5	0	0	0	0	0	0	1	3	186	NEUROSURGERY
2017 Aug	Before group	49176	Female	60	Home or Self Care	Non-Hispanic	White or Caucasian	NA	77.7	1	0	15	15	1	0	1	0	0	0	1	1	51	GENERAL SURGERY
2017 Aug	Before group	49181	Female	80	Skilled Nursing Facility	Non-Hispanic	White or Caucasian	62	68.6	10	0	270.99	270.99	0	0	0	0	0	0	1	4	259	THORACIC CARDIOVASCULAR
2017 Aug	Before group	49189	Female	69	Skilled Nursing Facility	Non-Hispanic	White or Caucasian	66	83.7	11	0	383.65	383.65	0	0	0	0	0	0	1	3	333	THORACIC CARDIOVASCULAR
2017 Aug	Before group	49193	Male	51	Home or Self Care	Non-Hispanic	White or Caucasian	NA	79.6	1	0	0	0	0	0	0	0	0	0	1	2	NA	OTORHINOLARYNGOLOGY
2017 Aug	Before group	49196	Female	46	Home Health Care Svc	Non-Hispanic	White or Caucasian	63	94	8	0	30	30	0	0	0	0	0	0	1	3	299	THORACIC CARDIOVASCULAR
2017 Aug	Before group	49200	Female	56	Home or Self Care	Non-Hispanic	White or Caucasian	57	94.4	2	0	45	45	1	0	0	1	0	1	1	2	270	GENERAL SURGERY
2017 Aug	Before group	49204	Male	57	Home or Self Care	Non-Hispanic	White or Caucasian	69	74.1	1	0	15	15	0	0	0	0	0	1	1	3	139	GENERAL SURGERY
2017 Aug	Before group	49206	Male	56	Home Health Care Svc	Non-Hispanic	White or Caucasian	68	99.8	16	0	383.86	383.86	0	0	0	0	0	0	1	4	460	THORACIC CARDIOVASCULAR
2017 Aug	Before group	49233	Male	44	Home or Self Care	Non-Hispanic	African American	71	107.9	1	7.5	45	52.5	0	0	0	0	0	0	1	3	88	GENERAL SURGERY
2017 Aug	Before group	49249	Male	75	Home or Self Care	Patient Unavailable	White or Caucasian	68	58.7	2	0	45	45	0	0	0	1	0	0	1	3	113	OTORHINOLARYNGOLOGY
2017 Aug	Before group	49266	Male	84	Home or Self Care	Non-Hispanic	White or Caucasian	65	77.7	1	0	22.5	22.5	0	0	0	0	0	1	1	3	188	OTORHINOLARYNGOLOGY
2017 Aug	Before group	49267	Female	70	Home or Self Care	Non-Hispanic	White or Caucasian	67	108.8	1	7.5	39	46.5	0	0	0	0	0	1	1	2	226	OTORHINOLARYNGOLOGY
2017 Aug	Before group	49268	Male	81	Rehab Facility (not TCH)	Non-Hispanic	White or Caucasian	72	117.9	15	0	0	0	0	0	0	0	0	0	1	3	NA	NEUROSURGERY
2017 Aug	Before group	49282	Male	30	Home or Self Care	Non-Hispanic	White or Caucasian	74	122.5	18	0	45	45	0	0	0	0	0	1	1	2	44	ORTHOPEDICS
2017 Aug	Before group	49288	Female	23	Home Health Care Svc	Non-Hispanic	White or Caucasian	62	68.9	13	0	18	18	0	0	0	1	0	1	1	2	249	ORTHOPEDICS
2017 Aug	Before group	49291	Female	55	Home or Self Care	Non-Hispanic	African American	65	98.2	2	0	63	63	0	0	0	0	0	1	1	2	143	PLASTIC SURGERY
2017 Aug	Before group	49296	Male	81	Rehab Facility (not TCH)	Non-Hispanic	White or Caucasian	72	117.9	15	0	7.5	7.5	0	0	0	0	0	0	1	3	28	MEDICINE
2017 Aug	Before group	49339	Male	29	Long Term Care	Non-Hispanic	White or Caucasian	72	67.3	29	0	21	21	0	0	0	0	0	0	1	2	135	ORTHOPEDICS
2017 Aug	Before group	49341	Female	39	Home or Self Care	Non-Hispanic	White or Caucasian	66	108.2	2	0	16.5	16.5	0	0	0	0	0	0	1	2	181	GENERAL SURGERY
2017 Aug	Before group	49344	Female	18	Home or Self Care	Non-Hispanic	Other	61	56	4	0	39	39	0	0	1	0	0	1	1	2	83	GENERAL SURGERY
2017 Aug	Before group	49350	Male	68	Home Health Care Svc	Non-Hispanic	Other	71	84.4	7	15	118.5	133.5	1	0	0	0	1	1	1	3	170	ORTHOPEDICS
2017 Aug	Before group	49351	Female	78	Home or Self Care	Non-Hispanic	White or Caucasian	61	55.1	1	0	15	15	0	0	0	0	0	0	1	2	NA	NEUROSURGERY
2017 Aug	Before group	49352	Female	83	Rehab Facility (not TCH)	Non-Hispanic	White or Caucasian	65	81	5	0	262.9	262.9	0	0	0	0	0	0	1	3	181	THORACIC CARDIOVASCULAR
2017 Aug	Before group	49370	Female	64	Home or Self Care	Non-Hispanic	White or Caucasian	65	70.7	1	22.5	51	73.5	1	0	0	0	1	1	1	3	51	NEUROSURGERY
2017 Aug	Before group	49378	Female	54	Home or Self Care	Non-Hispanic	African American	67	86.4	1	7.5	36	43.5	0	0	0	0	0	0	1	2	25	ORTHOPEDICS
2017 Aug	Before group	49384	Male	65	Home or Self Care	Non-Hispanic	White or Caucasian	NA	89.4	5	0	39.75	39.75	1	1	1	0	1	1	1	3	237	THORACIC CARDIOVASCULAR
2017 Aug	Before group	49388	Male	51	Home Health Care Svc	Non-Hispanic	White or Caucasian	72	157.4	4	0	38.25	38.25	1	0	0	1	1	1	1	3	544	GENERAL SURGERY
2017 Aug	Before group	49389	Male	76	Home Health Care Svc	Non-Hispanic	White or Caucasian	68	93.4	3	0	0	0	0	0	0	0	0	1	1	3	164	ORTHOPEDICS
2017 Aug	Before group	49391	Male	74	Home or Self Care	Non-Hispanic	White or Caucasian	66	75.3	3	0	36	36	0	0	0	1	0	1	1	3	164	NEUROSURGERY
2017 Aug	Before group	49398	Male	71	Skilled Nursing Facility	Non-Hispanic	White or Caucasian	69	78.8	10	0	768	768	0	0	0	1	0	1	1	3	170	NEUROSURGERY
2017 Aug	Before group	49401	Female	61	Home or Self Care	Non-Hispanic	White or Caucasian	65	109.7	NA	0	0	0	0	0	0	0	0	0	1	4	43	PULMONARY
2017 Aug	Before group	49403	Male	74	Home or Self Care	Non-Hispanic	White or Caucasian	70	92	1	0	0	0	0	0	0	0	0	0	1	3	45	PULMONARY
2017 Aug	Before group	49404	Female	39	Home or Self Care	Non-Hispanic	White or Caucasian	64	50.8	1	0	15	15	0	0	0	0	0	0	1	2	NA	NEUROSURGERY
2017 Aug	Before group	49414	Female	82	Home or Self Care	Non-Hispanic	White or Caucasian	67	54.7	7	0	0.6	0.6	1	0	0	0	1	1	1	3	96	GENERAL SURGERY
2017 Aug	Before group	49428	Female	30	Home or Self Care	Non-Hispanic	White or Caucasian	63	89.1	2	0	21	21	1	1	0	0	1	1	1	2	283	OBSTETRICS-GYNECOLOGY
2017 Aug	Before group	49430	Female	25	Home or Self Care	Non-Hispanic	White or Caucasian	60	79.7	2	0	21	21	0	0	0	0	0	0	1	2	129	GENERAL SURGERY
2017 Aug	Before group	49436	Male	60	Home or Self Care	Non-Hispanic	White or Caucasian	64	60.1	4	0	180	180	0	0	0	0	0	1	1	3	300	UROLOGY
2017 Aug	Before group	49461	Female	70	Rehab Facility (not TCH)	Non-Hispanic	White or Caucasian	62	47.5	7	0	43.5	43.5	0	0	0	1	0	1	1	2	116	NEUROSURGERY
2017 Aug	Before group	49464	Female	50	Home or Self Care	Patient Unavailable	White or Caucasian	62	97.6	1	0	15	15	0	0	0	0	0	1	0	2	66	ORTHOPEDICS
2017 Aug	Before group	49465	Male	69	Home or Self Care	Non-Hispanic	White or Caucasian	70	81.2	1	0	15	15	0	0	0	0	0	0	1	3	40	OTORHINOLARYNGOLOGY
2017 Aug	Before group	49466	Female	63	Home or Self Care	Non-Hispanic	White or Caucasian	63	68.9	4	0	60	60	0	0	0	1	0	0	1	3	203	THORACIC CARDIOVASCULAR
2017 Aug	Before group	49473	Female	46	Home Health Care Svc	Non-Hispanic	White or Caucasian	NA	NA	3	0	156	156	0	0	0	1	0	0	1	3	186	UROLOGY
2017 Aug	Before group	49475	Female	53	Home or Self Care	Non-Hispanic	White or Caucasian	66	64.9	1	0	18	18	0	0	0	0	0	1	1	2	69	GENERAL SURGERY
2017 Aug	Before group	49476	Female	34	Home or Self Care	Non-Hispanic	White or Caucasian	NA	70.5	5	0	180.75	180.75	0	0	0	0	0	1	1	1	384	GENERAL SURGERY
2017 Aug	Before group	49478	Male	75	Home or Self Care	Non-Hispanic	Asian	68	80.3	2	0	15	15	0	0	0	0	0	1	1	2	143	GENERAL SURGERY
2017 Aug	Before group	49479	Female	31	Home Health Care Svc	Non-Hispanic	White or Caucasian	65	75	7	0	30	30	0	0	0	0	0	1	1	3	429	GENERAL SURGERY
2017 Aug	Before group	49494	Female	59	Skilled Nursing Facility	Non-Hispanic	White or Caucasian	66	69.5	7	15	9	24	1	1	0	1	0	1	1	3	124	ORTHOPEDICS
2017 Aug	Before group	49507	Male	31	Discharged to Other Facility	Non-Hispanic	African American	70	86.2	1	7.5	54	61.5	0	0	0	0	0	1	1	2	92	ORTHOPEDICS
2017 Aug	Before group	49510	Female	53	Rehab Facility (not TCH)	Non-Hispanic	White or Caucasian	64	133.9	13	15	96	111	0	0	0	0	0	1	1	2	91	ORTHOPEDICS
2017 Aug	Before group	49511	Female	38	Home or Self Care	Hispanic	Other	62	83.4	2	0	21	21	1	0	0	1	0	1	1	1	95	ORTHOPEDICS
2017 Aug	Before group	49521	Female	76	Rehab Facility (not TCH)	Non-Hispanic	White or Caucasian	61	45.5	3	0	0	0	1	1	0	0	0	0	1	3	51	ORTHOPEDICS
2017 Aug	Before group	49524	Female	59	Home Health Care Svc	Non-Hispanic	White or Caucasian	64	118.7	3	15	30	45	1	1	0	0	1	1	1	3	128	ORTHOPEDICS
2017 Aug	Before group	49525	Male	63	Home or Self Care	Non-Hispanic	White or Caucasian	70	100	7	0	105	105	1	0	0	0	0	0	1	2	102	ORTHOPEDICS
2017 Aug	Before group	49543	Male	77	Skilled Nursing Facility	Non-Hispanic	White or Caucasian	NA	77.6	13	0	0	0	0	0	0	1	0	1	1	3	58	ORTHOPEDICS
2017 Aug	Before group	49554	Male	66	Home Health Care Svc	Non-Hispanic	African American	67	49	6	0	75	75	1	0	1	0	0	0	1	3	141	THORACIC CARDIOVASCULAR
2017 Aug	Before group	49577	Male	37	Home Health Care Svc	Non-Hispanic	White or Caucasian	73	79	4	0	105	105	1	0	1	0	0	1	1	2	99	ORTHOPEDICS
2017 Aug	Before group	49584	Female	46	Home Health Care Svc	Non-Hispanic	White or Caucasian	62	58.6	10	0	0	0	0	0	0	1	0	1	1	3	22	THORACIC CARDIOVASCULAR
2017 Aug	Before group	49586	Male	56	Home Health Care Svc	Non-Hispanic	White or Caucasian	NA	66.9	7	0	69	69	0	0	0	1	0	0	1	2	643	OTORHINOLARYNGOLOGY
2017 Aug	Before group	49590	Male	30	Home or Self Care	Non-Hispanic	White or Caucasian	NA	NA	1	5	22.5	27.5	1	0	0	0	0	0	1	3	42	GENERAL SURGERY
2017 Aug	Before group	49601	Male	70	Home Health Care Svc	Non-Hispanic	White or Caucasian	75	NA	5	0	52.5	52.5	0	1	0	0	0	0	1	3	286	ORTHOPEDICS
2017 Aug	Before group	49628	Female	48	Home or Self Care	Non-Hispanic	White or Caucasian	62	110.5	1	15	87	102	0	0	0	0	0	1	1	2	126	ORTHOPEDICS
2017 Aug	Before group	49630	Male	67	Home or Self Care	Non-Hispanic	White or Caucasian	64	51.6	1	0	0	0	0	0	0	0	0	0	1	3	34	MEDICINE
2017 Aug	Before group	49631	Male	55	Home or Self Care	Non-Hispanic	African American	71	89	4	0	9.75	9.75	1	1	0	0	1	1	1	3	270	THORACIC CARDIOVASCULAR
2017 Aug	Before group	49635	Female	64	Home or Self Care	Non-Hispanic	Asian	60	45.4	1	0	0	0	0	0	1	0	0	1	1	3	10	THORACIC CARDIOVASCULAR
2017 Aug	Before group	49636	Female	49	Home or Self Care	Non-Hispanic	White or Caucasian	65	100	2	0	31.5	31.5	1	0	0	0	0	0	1	2	37	GENERAL SURGERY
2017 Aug	Before group	49645	Male	65	Home or Self Care	Non-Hispanic	White or Caucasian	NA	101.5	1	0	39	39	0	0	0	0	0	0	1	2	NA	ORTHOPEDICS
2017 Aug	Before group	49647	Male	52	Home Health Care Svc	Non-Hispanic	White or Caucasian	71	129.3	3	0	75	75	1	0	0	1	0	1	1	3	172	ORTHOPEDICS
2017 Aug	Before group	49648	Female	69	Home Health Care Svc	Non-Hispanic	White or Caucasian	62	59.1	5	0	39	39	0	0	0	1	0	1	1	3	443	THORACIC CARDIOVASCULAR
2017 Aug	Before group	49652	Female	68	Home Health Care Svc	Non-Hispanic	African American	63	75.6	11	0	0	0	1	0	0	0	0	1	1	3	138	OBSTETRICS-GYNECOLOGY
2017 Aug	Before group	49656	Male	70	Home or Self Care	Non-Hispanic	White or Caucasian	69	64.7	1	7.5	9	16.5	1	0	0	0	0	0	1	3	59	GENERAL SURGERY
2017 Aug	Before group	49664	Female	37	Home or Self Care	Hispanic	White or Caucasian	65	79.7	51	0	18	18	0	0	0	0	0	0	1	2	31	ORTHOPEDICS
2017 Aug	Before group	49669	Female	75	Home or Self Care	Non-Hispanic	White or Caucasian	NA	64.8	3	0	15	15	0	0	0	1	0	1	1	2	146	THORACIC CARDIOVASCULAR
2017 Aug	Before group	49673	Female	52	Expired	Non-Hispanic	White or Caucasian	60	84.8	42	0	376.82	376.82	0	0	0	0	0	0	0	NA	NA	NA
2017 Aug	Before group	49697	Female	81	Home Health Care Svc	Non-Hispanic	White or Caucasian	NA	80.6	4	0	0.75	0.75	1	1	0	0	1	1	1	3	239	THORACIC CARDIOVASCULAR
2017 Aug	Before group	49698	Male	74	Rehab Facility (not TCH)	Non-Hispanic	White or Caucasian	NA	77.7	8	0	45.01	45.01	0	0	0	1	0	1	1	3	388	THORACIC CARDIOVASCULAR
2017 Aug	Before group	49705	Male	33	Home or Self Care	Hispanic	Other	68	77.7	4	0	19.5	19.5	0	0	0	0	0	0	1	3	31	GENERAL SURGERY
2017 Aug	Before group	49706	Male	57	Home or Self Care	Non-Hispanic	African American	69	66.1	1	0	60	60	0	0	1	1	0	0	1	3	22	OTORHINOLARYNGOLOGY
2017 Aug	Before group	49735	Female	74	Home or Self Care	Non-Hispanic	White or Caucasian	65	51.9	4	0	12.75	12.75	0	0	0	1	0	1	1	2	233	GENERAL SURGERY
2017 Aug	Before group	49744	Male	40	Home or Self Care	Non-Hispanic	White or Caucasian	73	109.3	3	0	66	66	0	0	0	0	0	1	1	2	311	ORTHOPEDICS
2017 Aug	Before group	49745	Male	59	Rehab Facility (not TCH)	Non-Hispanic	White or Caucasian	72	78.4	35	0	12.75	12.75	1	1	0	0	1	1	1	3	482	GENERAL SURGERY
2017 Aug	Before group	49780	Female	39	Home or Self Care	Non-Hispanic	White or Caucasian	61	51.6	4	0	18	18	1	0	0	0	1	1	1	2	168	OBSTETRICS-GYNECOLOGY
2017 Aug	Before group	49800	Female	86	Home Health Care Svc	Hispanic	White or Caucasian	NA	83.8	10	0	39	39	0	0	0	0	0	0	1	3	112	GENERAL SURGERY
2017 Aug	Before group	49802	Male	54	Long Term Care	Non-Hispanic	White or Caucasian	71	117.3	56	0	30	30	0	0	0	0	0	1	0	4	33	ORTHOPEDICS
2017 Aug	Before group	49803	Male	81	Home or Self Care	Non-Hispanic	White or Caucasian	66	73.1	2	0	0	0	0	0	0	0	0	0	1	3	77	THORACIC CARDIOVASCULAR
2017 Aug	Before group	49814	Male	68	Home Health Care Svc	Non-Hispanic	White or Caucasian	69	91.5	11	0	0	0	0	0	0	0	0	1	0	3	61	ORTHOPEDICS
2017 Aug	Before group	49816	Male	72	Skilled Nursing Facility	Non-Hispanic	White or Caucasian	72	133.5	8	0	15	15	1	0	0	0	0	1	1	3	270	ORTHOPEDICS
2017 Aug	Before group	49838	Male	57	Long Term Care	Non-Hispanic	White or Caucasian	68	66.7	5	0	30	30	0	0	0	0	0	0	1	3	43	THORACIC CARDIOVASCULAR
2017 Aug	Before group	49846	Male	24	Expired	Non-Hispanic	White or Caucasian	66	92	4	0	0	0	0	0	0	1	0	0	0	6	110	GENERAL SURGERY
2017 Aug	Before group	49859	Female	60	Home or Self Care	Non-Hispanic	White or Caucasian	61	40.3	2	0	24	24	0	0	0	0	0	1	1	3	90	NEUROSURGERY
2017 Aug	Before group	49868	Female	62	Skilled Nursing Facility	Non-Hispanic	African American	59	44	15	0	219.78	219.78	0	0	0	1	0	0	1	4	278	THORACIC CARDIOVASCULAR
2017 Aug	Before group	49876	Male	65	Home or Self Care	Non-Hispanic	White or Caucasian	69	73.1	4	0	0	0	0	0	1	0	0	1	1	4	97	OTORHINOLARYNGOLOGY
2017 Aug	Before group	49887	Male	70	Home or Self Care	Non-Hispanic	White or Caucasian	68	87.6	2	0	18	18	0	0	0	0	0	0	1	2	278	UROLOGY
2017 Aug	Before group	49896	Male	70	Home or Self Care	Non-Hispanic	African American	66	72.2	7	0	21.75	21.75	1	0	0	1	1	1	1	3	177	THORACIC CARDIOVASCULAR
2017 Aug	Before group	49904	Female	60	Home or Self Care	Non-Hispanic	White or Caucasian	63	77.5	2	0	67.5	67.5	0	0	0	0	0	0	1	2	66	PLASTIC SURGERY
2017 Aug	Before group	49908	Female	57	Home or Self Care	Non-Hispanic	African American	NA	102.9	7	0	64.5	64.5	1	0	1	0	0	1	1	3	101	THORACIC CARDIOVASCULAR
2017 Aug	Before group	49913	Female	38	Home or Self Care	Non-Hispanic	White or Caucasian	66	52.4	6	0	15	15	0	0	1	0	0	0	1	2	64	PLASTIC SURGERY
2017 Aug	Before group	49920	Female	57	Home Health Care Svc	Non-Hispanic	White or Caucasian	NA	44.6	20	0	315	315	0	0	0	1	0	1	1	3	275	GENERAL SURGERY
2017 Aug	Before group	49938	Male	68	Rehab Facility (not TCH)	Non-Hispanic	White or Caucasian	67	65.4	111	0	30	30	0	0	0	0	0	0	1	5	184	THORACIC CARDIOVASCULAR
2017 Aug	Before group	49952	Female	48	Home or Self Care	Non-Hispanic	White or Caucasian	65	94.8	3	0	48	48	0	0	0	0	0	0	1	3	65	NEUROSURGERY
2017 Aug	Before group	49953	Female	55	Home or Self Care	Non-Hispanic	White or Caucasian	65	88.3	2	0	12	12	1	1	0	0	1	1	1	3	52	THORACIC CARDIOVASCULAR
2017 Aug	Before group	49958	Female	86	Home Health Care Svc	Non-Hispanic	White or Caucasian	NA	NA	3	0	0	0	1	0	0	1	0	0	1	3	45	NEUROSURGERY
2017 Aug	Before group	49968	Female	57	Home or Self Care	Non-Hispanic	African American	65	80.6	1	0	0	0	0	0	0	0	0	0	1	3	102	GENERAL SURGERY
2017 Aug	Before group	49992	Male	78	Long Term Care	Non-Hispanic	White or Caucasian	73	93.8	40	0	15	15	0	0	0	0	0	1	1	3	450	THORACIC CARDIOVASCULAR
2017 Aug	Before group	49993	Female	64	Home or Self Care	Non-Hispanic	Asian	NA	NA	2	0	6	6	1	0	0	0	0	0	1	2	55	GENERAL SURGERY
2017 Aug	Before group	49996	Male	43	Home or Self Care	Patient Unavailable	White or Caucasian	79	76.7	2	0	0	0	0	0	0	0	0	1	1	2	172	ORTHOPEDICS
2017 Aug	Before group	50002	Female	50	Home or Self Care	Non-Hispanic	White or Caucasian	61	78.2	2	0	12	12	1	1	0	0	1	1	1	2	128	OBSTETRICS-GYNECOLOGY
2017 Aug	Before group	50006	Male	59	Home or Self Care	Non-Hispanic	White or Caucasian	67	65.8	1	0	15	15	0	0	0	0	0	0	1	2	NA	NEUROSURGERY
2017 Aug	Before group	50011	Male	59	Home or Self Care	Non-Hispanic	White or Caucasian	67	75.5	2	0	67.5	67.5	1	0	0	0	0	1	1	1	157	NEUROSURGERY
2017 Aug	Before group	50012	Female	72	Home or Self Care	Non-Hispanic	White or Caucasian	61	64.6	2	0	18	18	0	0	0	0	0	0	1	3	118	NEUROSURGERY
2017 Aug	Before group	50016	Female	60	Long Term Care	Non-Hispanic	African American	62	70.3	15	0	0	0	0	0	0	1	0	0	1	4	64	OTORHINOLARYNGOLOGY
2017 Aug	Before group	50025	Male	69	Home Health Care Svc	Non-Hispanic	African American	68	126.5	9	0	3	3	1	0	0	0	0	1	1	2	154	GENERAL SURGERY
2017 Aug	Before group	50026	Female	68	Home or Self Care	Non-Hispanic	African American	62	72.6	4	0	6	6	0	0	0	0	0	0	1	2	138	GENERAL SURGERY
2017 Aug	Before group	50037	Male	42	Home Health Care Svc	Non-Hispanic	White or Caucasian	72	157.3	5	0	425	425	0	0	0	1	0	1	1	3	330	ORTHOPEDICS
2017 Aug	Before group	50038	Female	21	Home or Self Care	Non-Hispanic	White or Caucasian	68	81	3	0	12	12	0	0	0	0	0	1	1	2	108	ORTHOPEDICS
2017 Aug	Before group	50043	Male	47	Long Term Care	Non-Hispanic	African American	67	76.6	53	0	15	15	0	0	0	0	0	0	1	4	72	NEUROSURGERY
2017 Aug	Before group	50047	Male	49	Long Term Care	Non-Hispanic	White or Caucasian	NA	156.9	8	0	195	195	0	0	0	0	0	0	1	3	80	GENERAL SURGERY
2017 Aug	Before group	50048	Male	30	Home or Self Care	Non-Hispanic	White or Caucasian	74	122.5	18	0	75	75	1	0	1	0	0	1	1	2	69	ORTHOPEDICS
2017 Aug	Before group	50049	Male	19	Home Health Care Svc	Non-Hispanic	White or Caucasian	72	68	11	0	129	129	0	0	1	0	0	0	1	3	179	ORTHOPEDICS
2017 Aug	Before group	50055	Male	51	Home or Self Care	Non-Hispanic	White or Caucasian	NA	72.3	5	0	52.5	52.5	0	0	0	0	0	0	1	4	53	GENERAL SURGERY
2017 Aug	Before group	50065	Male	45	Home or Self Care	Non-Hispanic	White or Caucasian	70	87.2	4	0	30	30	0	0	0	0	0	0	1	1	253	OTORHINOLARYNGOLOGY
2017 Aug	Before group	50068	Female	60	Home Health Care Svc	Non-Hispanic	White or Caucasian	65	65.5	12	0	1698.43	1698.43	0	0	0	0	0	0	1	2	148	NEUROSURGERY
2017 Aug	Before group	50074	Male	26	Home Health Care Svc	Non-Hispanic	White or Caucasian	73	100.6	25	0	375.54	375.54	0	0	0	0	0	0	1	4	263	THORACIC CARDIOVASCULAR
2017 Aug	Before group	50075	Female	53	Skilled Nursing Facility	Non-Hispanic	African American	65	73.9	83	0	30	30	0	0	1	0	0	0	1	4	289	THORACIC CARDIOVASCULAR
2017 Aug	Before group	50076	Male	70	Skilled Nursing Facility	Non-Hispanic	White or Caucasian	72	114.7	18	0	441.2	441.2	0	0	0	0	0	0	0	4	320	THORACIC CARDIOVASCULAR
2017 Aug	Before group	50079	Female	49	Home or Self Care	Hispanic	White or Caucasian	NA	NA	18	0	0	0	0	0	0	0	0	1	1	3	19	GENERAL SURGERY
2017 Aug	Before group	50080	Male	82	Home Health Care Svc	Non-Hispanic	White or Caucasian	68	NA	4	0	33	33	0	0	0	0	0	0	1	3	45	NEUROSURGERY
2017 Aug	Before group	50084	Male	63	Home Health Care Svc	Non-Hispanic	White or Caucasian	76	111.1	7	0	67.5	67.5	1	0	0	0	0	1	1	2	234	ORTHOPEDICS
2017 Aug	Before group	50094	Male	93	Skilled Nursing Facility	Non-Hispanic	White or Caucasian	72	90	11	0	76.5	76.5	0	0	0	0	0	1	1	3	147	ORTHOPEDICS
2017 Aug	Before group	50095	Male	59	Home or Self Care	Non-Hispanic	African American	69	93.5	23	0	42	42	0	0	0	0	0	0	1	3	80	GENERAL SURGERY
2017 Aug	Before group	50099	Male	63	Home or Self Care	Non-Hispanic	White or Caucasian	74	95.3	4	0	42	42	0	0	0	1	0	0	1	3	103	ORTHOPEDICS
2017 Aug	Before group	50102	Female	70	Skilled Nursing Facility	Non-Hispanic	White or Caucasian	62	73.5	16	0	60	60	0	0	1	0	0	0	1	3	194	THORACIC CARDIOVASCULAR
2017 Aug	Before group	50104	Female	45	Home Health Care Svc	Non-Hispanic	White or Caucasian	66	79.9	8	0	18	18	0	0	0	0	0	1	1	3	275	THORACIC CARDIOVASCULAR
2017 Aug	Before group	50109	Male	53	Rehab Facility (not TCH)	Non-Hispanic	White or Caucasian	72	116	36	0	30	30	0	0	0	0	0	0	0	3	89	ORTHOPEDICS
2017 Aug	Before group	50118	Male	61	Home Health Care Svc	Non-Hispanic	White or Caucasian	69	93.3	13	0	16.5	16.5	0	0	0	0	0	1	1	2	80	GENERAL SURGERY
2017 Aug	Before group	50119	Male	21	Home or Self Care	Non-Hispanic	Other	NA	98.2	1	0	19.5	19.5	0	0	0	0	0	1	1	1	51	GENERAL SURGERY
2017 Aug	Before group	50145	Female	45	Home Health Care Svc	Non-Hispanic	White or Caucasian	66	79.9	8	0	0	0	1	0	0	1	0	1	1	2	43	ORTHOPEDICS
2017 Aug	Before group	50148	Female	33	Home Health Care Svc	Non-Hispanic	White or Caucasian	62	82.7	6	0	2573.29	2573.29	0	0	0	0	0	1	1	2	270	NEUROSURGERY
2017 Aug	Before group	50154	Female	71	Home Health Care Svc	Non-Hispanic	White or Caucasian	61	98.4	7	0	60	60	0	0	0	0	0	1	1	2	172	NEUROSURGERY
2017 Aug	Before group	50157	Female	76	Home or Self Care	Non-Hispanic	White or Caucasian	63	60.3	8	0	246.91	246.91	1	0	0	0	1	0	1	4	342	THORACIC CARDIOVASCULAR
2017 Aug	Before group	50182	Male	81	Home or Self Care	Non-Hispanic	White or Caucasian	66	100.2	1	0	0	0	0	0	0	0	0	1	1	3	62	UROLOGY
2017 Aug	Before group	50187	Female	65	Skilled Nursing Facility	Non-Hispanic	White or Caucasian	61	119.3	11	0	315	315	0	0	0	0	0	0	0	4	262	THORACIC CARDIOVASCULAR
2017 Aug	Before group	50191	Male	31	Home or Self Care	Non-Hispanic	White or Caucasian	68	75.6	1	0	0	0	1	0	0	0	0	1	1	2	33	UROLOGY
2017 Aug	Before group	50201	Female	64	Home or Self Care	Non-Hispanic	White or Caucasian	NA	63.5	3	0	5.25	5.25	1	1	1	0	1	1	1	3	107	GENERAL SURGERY
2017 Aug	Before group	50203	Female	77	Home Health Care Svc	Non-Hispanic	White or Caucasian	62	56.1	4	0	0.75	0.75	1	1	0	0	1	1	1	3	143	OBSTETRICS-GYNECOLOGY
2017 Aug	Before group	50209	Male	79	Rehab Facility (not TCH)	Non-Hispanic	White or Caucasian	68	73.5	6	0	290.88	290.88	0	0	0	0	0	0	1	4	247	THORACIC CARDIOVASCULAR
2017 Aug	Before group	50213	Male	59	Home or Self Care	Patient Unavailable	Unavailable	69	89.4	2	0	0	0	0	0	0	0	0	0	1	2	124	OPHTHALMOLOGY
2017 Aug	Before group	50222	Female	45	Home or Self Care	Non-Hispanic	White or Caucasian	NA	79.5	5	0	15	15	0	0	1	0	0	0	0	3	41	GENERAL SURGERY
2017 Aug	Before group	50226	Female	72	Home or Self Care	Non-Hispanic	White or Caucasian	65	104.3	1	10	0	10	1	0	0	0	1	0	0	NA	NA	NA
2017 Aug	Before group	50243	Male	19	Home or Self Care	Non-Hispanic	White or Caucasian	74	63.5	2	0	57	57	0	0	0	0	0	0	1	2	59	NEUROSURGERY
2017 Aug	Before group	50245	Female	71	Home or Self Care	Non-Hispanic	White or Caucasian	65	62.2	4	0	0.75	0.75	1	0	1	0	1	1	1	3	133	GENERAL SURGERY
2017 Aug	Before group	50246	Male	59	Home or Self Care	Non-Hispanic	White or Caucasian	NA	91.2	1	0	60	60	0	0	0	1	0	0	1	3	63	OTORHINOLARYNGOLOGY
2017 Aug	Before group	50252	Female	52	Expired	Non-Hispanic	White or Caucasian	60	84.8	42	0	0	0	0	0	0	0	0	0	0	4	555	THORACIC CARDIOVASCULAR
2017 Aug	Before group	50254	Female	86	Skilled Nursing Facility	Non-Hispanic	White or Caucasian	59	87.5	1	0	15	15	0	0	1	0	0	0	1	3	125	ORTHOPEDICS
2017 Aug	Before group	50259	Male	52	Home or Self Care	Non-Hispanic	White or Caucasian	63	106.6	1	0	30	30	0	0	0	0	0	0	1	3	21	PLASTIC SURGERY
2017 Aug	Before group	50266	Female	39	Home or Self Care	Non-Hispanic	White or Caucasian	67	158.9	1	0	0	0	0	0	0	0	0	0	1	2	NA	GENERAL SURGERY
2017 Aug	Before group	50272	Female	62	Home or Self Care	Non-Hispanic	White or Caucasian	62	82.1	3	0	12	12	0	0	0	0	0	0	1	3	85	OTORHINOLARYNGOLOGY
2017 Aug	Before group	50285	Male	70	Home or Self Care	Non-Hispanic	White or Caucasian	68	90.7	1	0	51	51	0	0	0	0	0	0	1	2	123	NEUROSURGERY
2017 Aug	Before group	50301	Male	49	Home or Self Care	Non-Hispanic	White or Caucasian	66	76.5	1	0	0	0	0	0	0	0	0	0	1	3	32	PLASTIC SURGERY
2017 Aug	Before group	50308	Female	76	Skilled Nursing Facility	Non-Hispanic	Unavailable	60	81.8	5	0	22.5	22.5	0	0	0	1	0	0	1	3	287	GENERAL SURGERY
2017 Aug	Before group	50312	Female	63	Home or Self Care	Non-Hispanic	White or Caucasian	61	88.9	4	0	204	204	0	0	0	0	0	1	1	2	214	GENERAL SURGERY
2017 Aug	Before group	50315	Female	85	Home or Self Care	Non-Hispanic	Other	NA	68.4	1	0	15	15	0	0	0	0	0	0	1	2	93	GENERAL SURGERY
2017 Aug	Before group	50325	Female	67	Home or Self Care	Non-Hispanic	White or Caucasian	63	113.7	6	0	0.75	0.75	1	0	0	0	1	1	1	3	217	GENERAL SURGERY
2017 Aug	Before group	50342	Female	51	Home or Self Care	Non-Hispanic	White or Caucasian	63	66.3	1	0	9	9	1	0	0	0	1	1	1	2	126	OBSTETRICS-GYNECOLOGY
2017 Aug	Before group	50368	Male	47	Rehab Facility (not TCH)	Non-Hispanic	Other	69	101.1	6	0	46.5	46.5	0	0	0	0	0	1	1	3	128	ORTHOPEDICS
2017 Aug	Before group	50391	Female	22	Home or Self Care	Non-Hispanic	Asian	NA	49	3	0	9	9	0	0	0	1	0	1	1	2	94	GENERAL SURGERY
2017 Aug	Before group	50403	Male	74	Rehab Facility (not TCH)	Non-Hispanic	White or Caucasian	70	131	15	0	6	6	0	0	0	0	0	1	1	3	299	NEUROSURGERY
2017 Aug	Before group	50405	Female	70	Home or Self Care	Non-Hispanic	White or Caucasian	60	63.5	4	0	18	18	1	0	0	0	0	1	1	2	62	ORTHOPEDICS
2017 Aug	Before group	50406	Male	74	Home or Self Care	Non-Hispanic	White or Caucasian	71	96.6	1	0	0	0	0	0	0	0	0	0	1	3	28	MEDICINE
2017 Aug	Before group	50409	Female	66	Home or Self Care	Non-Hispanic	African American	NA	60.3	2	0	51	51	0	0	0	0	0	0	1	3	102	NEUROSURGERY
2017 Aug	Before group	50416	Male	54	Home or Self Care	Non-Hispanic	African American	67	112	1	5	0	5	1	0	0	0	0	1	0	2	35	ORTHOPEDICS
2017 Aug	Before group	50420	Male	79	Skilled Nursing Facility	Non-Hispanic	White or Caucasian	NA	93.7	9	0	22.5	22.5	1	0	0	1	0	1	1	3	156	GENERAL SURGERY
2017 Aug	Before group	50430	Female	55	Rehab Facility (not TCH)	Non-Hispanic	White or Caucasian	72	72.2	6	0	42	42	0	0	0	0	0	1	1	2	193	ORTHOPEDICS
2017 Aug	Before group	50441	Male	73	Home or Self Care	Non-Hispanic	White or Caucasian	71	62.6	1	0	0	0	0	0	0	0	0	0	1	3	35	MEDICINE
2017 Aug	Before group	50447	Male	28	Home or Self Care	Hispanic	African American	NA	NA	2	0	18	18	1	0	0	1	0	0	1	2	162	OTORHINOLARYNGOLOGY
2017 Aug	Before group	50479	Female	52	Home or Self Care	Non-Hispanic	African American	68	75.5	4	0	210	210	1	0	0	0	0	1	1	3	282	UROLOGY
2017 Aug	Before group	50480	Male	61	Home or Self Care	Non-Hispanic	White or Caucasian	NA	NA	1	0	0	0	0	0	0	0	0	0	1	3	NA	NEUROSURGERY
2017 Aug	Before group	50489	Female	44	Home Health Care Svc	Non-Hispanic	White or Caucasian	71	86.4	19	0	30	30	0	0	0	0	0	1	1	3	164	NEUROSURGERY
2017 Aug	Before group	50490	Female	72	Home or Self Care	Non-Hispanic	White or Caucasian	62	86.9	2	15	12	27	1	1	0	0	1	1	1	1	147	OBSTETRICS-GYNECOLOGY
2017 Aug	Before group	50505	Male	33	Home or Self Care	Non-Hispanic	White or Caucasian	70	105.9	1	0	75	75	0	0	0	0	0	0	1	2	63	ORTHOPEDICS
2017 Aug	Before group	50508	Female	80	Home Health Care Svc	Non-Hispanic	White or Caucasian	66	68.9	7	0	320.96	320.96	0	0	0	0	0	0	1	4	259	THORACIC CARDIOVASCULAR
2017 Aug	Before group	50509	Male	76	Home or Self Care	Non-Hispanic	White or Caucasian	76	142	10	0	15	15	1	0	1	0	1	1	1	3	342	THORACIC CARDIOVASCULAR
2017 Aug	Before group	50521	Female	74	Hospice/Home	Patient Unavailable	White or Caucasian	NA	80.2	11	0	87	87	0	0	0	0	0	0	1	3	89	PEDIATRIC DENTISTRY
2017 Aug	Before group	50526	Male	36	Home Health Care Svc	Non-Hispanic	African American	66	69.6	6	0	15	15	0	0	0	0	0	1	1	2	NA	ORTHOPEDICS
2017 Aug	Before group	50530	Male	41	Home or Self Care	Non-Hispanic	White or Caucasian	75	98.3	1	0	30	30	1	0	0	0	0	0	1	3	NA	NEUROSURGERY
2017 Aug	Before group	50540	Male	59	Home or Self Care	Non-Hispanic	White or Caucasian	68	88.5	1	7.5	42	49.5	0	0	1	0	0	1	1	2	117	GENERAL SURGERY
2017 Aug	Before group	50550	Male	70	Home Health Care Svc	Non-Hispanic	White or Caucasian	70	117.6	13	0	784.8	784.8	0	0	0	0	0	0	1	4	224	THORACIC CARDIOVASCULAR
2017 Aug	Before group	50560	Male	57	Rehab Facility (not TCH)	Non-Hispanic	White or Caucasian	68	74.2	8	0	16.5	16.5	0	0	0	0	0	1	1	3	276	NEUROSURGERY
2017 Aug	Before group	50574	Female	77	Home or Self Care	Non-Hispanic	White or Caucasian	66	72.5	2	0	0	0	0	0	0	0	0	0	1	3	57	THORACIC CARDIOVASCULAR
2017 Aug	Before group	50575	Male	55	Home or Self Care	Non-Hispanic	White or Caucasian	66	80.8	2	0	33	33	0	0	0	0	0	0	1	3	196	GENERAL SURGERY
2017 Aug	Before group	50587	Male	68	Home or Self Care	Non-Hispanic	White or Caucasian	67	92.1	2	0	60	60	0	0	0	1	0	1	1	3	197	THORACIC CARDIOVASCULAR
2017 Aug	Before group	50610	Female	77	Home or Self Care	Non-Hispanic	White or Caucasian	65	73.6	4	0	0.75	0.75	1	1	0	0	1	1	1	2	61	OBSTETRICS-GYNECOLOGY
2017 Aug	Before group	50620	Female	20	Home Health Care Svc	Non-Hispanic	White or Caucasian	68	59	24	0	90	90	0	0	0	0	0	1	1	3	65	ORTHOPEDICS
2017 Aug	Before group	50633	Female	63	Home Health Care Svc	Non-Hispanic	White or Caucasian	60	62.9	13	0	0	0	0	0	0	1	0	1	1	4	39	OTORHINOLARYNGOLOGY
2017 Aug	Before group	50635	Male	65	Home Health Care Svc	Non-Hispanic	White or Caucasian	70	97.4	13	0	375.57	375.57	0	0	0	0	0	0	1	4	307	THORACIC CARDIOVASCULAR
2017 Aug	Before group	50639	Female	70	Home Health Care Svc	Non-Hispanic	White or Caucasian	66	110.9	15	0	12.75	12.75	0	0	0	0	0	1	1	3	375	GENERAL SURGERY
2017 Aug	Before group	50640	Male	23	Home Health Care Svc	Non-Hispanic	White or Caucasian	65	42	33	0	99	99	0	0	0	1	0	1	1	3	286	GENERAL SURGERY
2017 Aug	Before group	50654	Male	36	Home Health Care Svc	Non-Hispanic	African American	66	69.6	6	0	19.5	19.5	1	0	0	0	0	1	1	2	140	ORTHOPEDICS
2017 Aug	Before group	50672	Female	33	Home or Self Care	Hispanic	Other	NA	57.9	2	0	6	6	0	0	0	0	0	1	1	2	70	GENERAL SURGERY
2017 Aug	Before group	50674	Female	67	Home Health Care Svc	Non-Hispanic	White or Caucasian	63	68	3	0	12	12	0	0	0	0	0	1	1	2	94	ORTHOPEDICS
2017 Aug	Before group	50677	Male	49	Home or Self Care	Non-Hispanic	White or Caucasian	70	86.2	8	0	45	45	1	0	0	1	0	1	1	3	73	ORTHOPEDICS
2017 Aug	Before group	50679	Male	81	Home or Self Care	Non-Hispanic	White or Caucasian	67	87.5	7	0	30	30	0	0	1	0	0	0	1	3	24	GENERAL SURGERY
2017 Aug	Before group	50682	Male	20	Home or Self Care	Non-Hispanic	White or Caucasian	70	89.9	5	0	15	15	0	0	0	0	0	1	1	2	80	GENERAL SURGERY
2017 Aug	Before group	50697	Male	63	Home or Self Care	Non-Hispanic	White or Caucasian	70	88.7	8	0	427.6	427.6	0	0	0	0	0	0	1	4	352	THORACIC CARDIOVASCULAR
2017 Aug	Before group	50726	Male	55	Home or Self Care	Non-Hispanic	White or Caucasian	64	116.8	10	0	45	45	0	0	0	1	0	1	0	4	97	PLASTIC SURGERY
2017 Aug	Before group	50738	Female	47	Home or Self Care	Non-Hispanic	White or Caucasian	66	59.2	1	0	15	15	1	0	0	0	0	0	1	2	NA	GENERAL SURGERY
2017 Aug	Before group	50741	Female	76	Home or Self Care	Non-Hispanic	White or Caucasian	60	57	10	0	6	6	0	0	0	0	0	1	1	3	168	THORACIC CARDIOVASCULAR
2017 Aug	Before group	50745	Female	63	Skilled Nursing Facility	Non-Hispanic	White or Caucasian	62	49.3	30	0	66	66	0	0	0	0	0	0	1	3	408	UROLOGY
2017 Aug	Before group	50750	Female	25	Home Health Care Svc	Non-Hispanic	White or Caucasian	67	64.4	6	0	30	30	0	0	1	1	0	1	1	2	96	NEUROSURGERY
2017 Aug	Before group	50758	Female	57	Home or Self Care	Non-Hispanic	African American	NA	102.9	7	0	27	27	0	0	0	1	0	1	1	3	40	THORACIC CARDIOVASCULAR
2017 Aug	Before group	50769	Female	62	Home or Self Care	Non-Hispanic	African American	66	61.1	1	0	67.5	67.5	0	0	0	0	0	0	1	3	46	GENERAL SURGERY
2017 Aug	Before group	50773	Female	78	Home or Self Care	Non-Hispanic	White or Caucasian	63	48.3	2	0	18	18	0	0	0	0	0	0	1	2	111	GENERAL SURGERY
2017 Aug	Before group	50788	Female	31	Home or Self Care	Patient Unavailable	Unavailable	62	57.6	1	0	12	12	1	1	0	1	1	1	1	1	92	OBSTETRICS-GYNECOLOGY
2017 Aug	Before group	50797	Male	63	Home or Self Care	Non-Hispanic	White or Caucasian	67	73.5	2	0	45	45	0	0	0	0	0	0	1	2	100	GENERAL SURGERY
2017 Aug	Before group	50801	Male	77	Home or Self Care	Non-Hispanic	White or Caucasian	70	76.8	4	0	18	18	0	0	0	0	0	0	1	3	92	THORACIC CARDIOVASCULAR
2017 Aug	Before group	50805	Female	50	Home or Self Care	Non-Hispanic	White or Caucasian	NA	84.2	6	0	0.75	0.75	1	0	0	0	1	1	1	3	194	OBSTETRICS-GYNECOLOGY
2017 Aug	Before group	50809	Male	34	Discharge or Transfer to Court/Law Enforcement	Non-Hispanic	African American	72	98.9	4	0	30	30	1	0	0	0	0	0	1	2	178	NEUROSURGERY
2017 Aug	Before group	50812	Female	62	Home Health Care Svc	Non-Hispanic	White or Caucasian	61	40	8	0	3.75	3.75	1	1	0	0	1	1	1	2	159	GENERAL SURGERY
2017 Aug	Before group	50821	Female	72	Rehab Facility (not TCH)	Non-Hispanic	White or Caucasian	68	123	28	0	548.67	548.67	0	0	0	0	0	0	1	4	461	THORACIC CARDIOVASCULAR
2017 Aug	Before group	50832	Male	71	Home or Self Care	Non-Hispanic	White or Caucasian	66	86.5	5	0	60	60	0	0	1	0	0	0	1	4	288	THORACIC CARDIOVASCULAR
2017 Aug	Before group	50861	Male	70	Home or Self Care	Non-Hispanic	White or Caucasian	67	79.7	1	0	7.5	7.5	0	0	1	0	0	0	1	2	27	OTORHINOLARYNGOLOGY
2017 Aug	Before group	50873	Male	35	Home or Self Care	Non-Hispanic	White or Caucasian	70	86.1	1	0	36	36	1	0	0	0	0	0	1	1	148	GENERAL SURGERY
2017 Aug	Before group	50875	Female	84	Home Health Care Svc	Non-Hispanic	White or Caucasian	64	70.2	5	0	187.5	187.5	1	0	0	0	0	0	1	3	149	THORACIC CARDIOVASCULAR
2017 Aug	Before group	50878	Female	72	Home or Self Care	Non-Hispanic	White or Caucasian	69	116.3	1	0	0	0	1	1	0	0	1	0	0	NA	NA	NA
2017 Aug	Before group	50881	Male	66	Home Health Care Svc	Non-Hispanic	White or Caucasian	62	68.4	3	0	36	36	0	0	0	0	0	0	1	3	135	THORACIC CARDIOVASCULAR
2017 Aug	Before group	50883	Female	68	Home or Self Care	Non-Hispanic	White or Caucasian	61	49.9	1	0	30	30	0	0	1	0	0	0	1	2	95	OTORHINOLARYNGOLOGY
2017 Aug	Before group	50885	Female	70	Home Health Care Svc	Non-Hispanic	White or Caucasian	60	94.4	5	0	3	3	0	0	0	0	0	0	1	3	14	THORACIC CARDIOVASCULAR
2017 Aug	Before group	50888	Female	90	Skilled Nursing Facility	Non-Hispanic	White or Caucasian	64	56.9	7	0	0	0	0	0	0	1	0	0	1	3	77	ORTHOPEDICS
2017 Aug	Before group	50889	Female	54	Home or Self Care	Non-Hispanic	Other	68	76.5	2	0	30	30	1	0	0	0	0	0	1	2	140	GENERAL SURGERY
2017 Aug	Before group	50897	Female	49	Home or Self Care	Hispanic	White or Caucasian	NA	NA	18	0	12	12	0	0	0	0	0	1	1	3	62	THORACIC CARDIOVASCULAR
2017 Aug	Before group	50903	Female	36	Home or Self Care	Non-Hispanic	White or Caucasian	65	72.8	3	0	39	39	1	0	0	0	0	0	1	2	68	PLASTIC SURGERY
2017 Aug	Before group	50906	Male	54	Long Term Care	Non-Hispanic	White or Caucasian	71	117.3	56	0	15	15	0	0	0	0	0	1	1	3	191	THORACIC CARDIOVASCULAR
2017 Aug	Before group	50912	Male	56	Home or Self Care	Non-Hispanic	White or Caucasian	71	101.9	2	15	93	108	0	0	1	1	0	0	1	2	216	ORTHOPEDICS
2017 Aug	Before group	50914	Female	60	Home or Self Care	Non-Hispanic	White or Caucasian	64	43.1	1	22.5	15	37.5	0	0	0	0	0	1	1	2	135	ORTHOPEDICS
2017 Aug	Before group	50921	Male	26	Home or Self Care	Non-Hispanic	White or Caucasian	71	65.3	3	0	22.5	22.5	0	0	0	0	0	1	1	1	135	THORACIC CARDIOVASCULAR
2017 Aug	Before group	50922	Male	49	Home or Self Care	Non-Hispanic	White or Caucasian	70	86.2	8	0	105	105	0	0	0	0	0	1	1	2	49	ORTHOPEDICS
2017 Aug	Before group	50951	Male	36	Home Health Care Svc	Hispanic	White or Caucasian	NA	75.7	7	0	3759.2	3759.2	0	0	0	1	0	0	1	1	78	NEUROSURGERY
2017 Aug	Before group	50954	Female	70	Home Health Care Svc	Non-Hispanic	White or Caucasian	61	76.2	31	0	60	60	0	0	1	0	0	0	1	4	224	THORACIC CARDIOVASCULAR
2017 Aug	Before group	50959	Male	71	Long Term Care	Non-Hispanic	White or Caucasian	75	102.5	57	0	93	93	0	0	0	1	0	1	1	3	189	NEUROSURGERY
2017 Aug	Before group	50961	Male	53	Rehab Facility (not TCH)	Non-Hispanic	White or Caucasian	72	116	36	0	37.5	37.5	0	0	0	0	0	1	0	3	149	ORTHOPEDICS
2017 Aug	Before group	50962	Female	45	Home Health Care Svc	Non-Hispanic	White or Caucasian	66	79.9	8	0	42	42	0	0	0	0	0	0	1	2	47	ORTHOPEDICS
2017 Aug	Before group	50973	Female	63	Home Health Care Svc	Non-Hispanic	White or Caucasian	60	62.9	13	0	54	54	0	0	1	1	0	1	1	3	476	OTORHINOLARYNGOLOGY
2017 Aug	Before group	50977	Male	35	Home or Self Care	Patient Unavailable	Unavailable	68	82.2	1	7.5	66	73.5	1	0	0	1	0	1	1	2	109	GENERAL SURGERY
2017 Aug	Before group	50985	Female	41	Home or Self Care	Non-Hispanic	White or Caucasian	65	58.8	1	7.5	15	22.5	0	0	0	0	0	0	1	3	47	PLASTIC SURGERY
2017 Aug	Before group	51010	Male	82	Home or Self Care	Non-Hispanic	White or Caucasian	66	82.1	1	0	0	0	0	0	0	0	0	0	1	3	103	GENERAL SURGERY
2017 Aug	Before group	51014	Male	65	Home or Self Care	Non-Hispanic	African American	69	79.3	3	0	6	6	0	0	0	0	0	0	1	3	277	OTORHINOLARYNGOLOGY
2017 Aug	Before group	51041	Male	81	Rehab Facility (not TCH)	Non-Hispanic	White or Caucasian	67	72.1	9	0	60	60	1	0	0	0	0	1	1	3	231	UROLOGY
2017 Aug	Before group	51060	Male	63	Skilled Nursing Facility	Non-Hispanic	White or Caucasian	69	146.6	27	0	6	6	0	0	0	1	0	1	0	3	296	GENERAL SURGERY
2017 Aug	Before group	51066	Male	68	Home or Self Care	Non-Hispanic	White or Caucasian	67	88.3	7	0	0.75	0.75	1	1	0	0	0	1	1	3	384	GENERAL SURGERY
2017 Aug	Before group	51072	Female	49	Home Health Care Svc	Non-Hispanic	White or Caucasian	63	68.7	2	0	45	45	0	0	1	1	0	1	1	2	144	NEUROSURGERY
2017 Aug	Before group	51087	Male	75	Home or Self Care	Non-Hispanic	White or Caucasian	70	77.1	1	0	15	15	0	0	0	0	0	0	0	3	24	GENERAL SURGERY
2017 Aug	Before group	51089	Male	71	Home or Self Care	Non-Hispanic	White or Caucasian	71	92.5	2	0	36	36	0	0	1	1	0	0	1	3	132	THORACIC CARDIOVASCULAR
2017 Aug	Before group	51096	Female	75	Home or Self Care	Non-Hispanic	White or Caucasian	63	106.1	1	0	30	30	0	0	0	0	0	0	1	3	78	OTORHINOLARYNGOLOGY
2017 Aug	Before group	51106	Male	69	Skilled Nursing Facility	Non-Hispanic	African American	68	79.1	9	0	30	30	0	0	0	0	0	0	0	NA	NA	CARDIOVASCULAR
2017 Aug	Before group	51113	Male	33	Home or Self Care	Hispanic	Other	NA	102.7	2	0	48	48	0	0	0	1	0	0	1	2	56	GENERAL SURGERY
2017 Aug	Before group	51149	Male	61	Long Term Care	Non-Hispanic	African American	71	103	20	0	0	0	0	0	0	0	0	0	1	3	66	PLASTIC SURGERY
2017 Aug	Before group	51159	Male	68	Home or Self Care	Non-Hispanic	White or Caucasian	70	96.6	3	0	30	30	0	0	0	0	0	1	1	3	98	ORTHOPEDICS
2017 Aug	Before group	51161	Female	74	Home Health Care Svc	Non-Hispanic	African American	63	78.9	2	0	15	15	0	0	0	1	0	0	1	2	28	ORTHOPEDICS
2017 Aug	Before group	51163	Female	36	Home or Self Care	Hispanic	White or Caucasian	66	70.4	1	7.5	75	82.5	0	0	1	0	0	0	1	1	44	ORTHOPEDICS
2017 Aug	Before group	51165	Male	71	Home or Self Care	Non-Hispanic	White or Caucasian	69	71.2	4	0	30.75	30.75	0	0	0	0	0	1	1	3	557	GENERAL SURGERY
2017 Aug	Before group	51179	Male	64	Home Health Care Svc	Non-Hispanic	White or Caucasian	76	119.9	15	0	794.01	794.01	0	0	0	0	0	0	1	4	594	THORACIC CARDIOVASCULAR
2017 Aug	Before group	51197	Male	28	Home or Self Care	Non-Hispanic	White or Caucasian	71	68.5	2	0	0	0	0	0	0	0	0	0	1	2	113	OTORHINOLARYNGOLOGY
2017 Aug	Before group	51200	Female	87	Rehab Facility (not TCH)	Non-Hispanic	White or Caucasian	60	59.9	5	0	33	33	0	0	0	1	0	1	1	2	141	NEUROSURGERY
2017 Aug	Before group	51226	Female	55	Home or Self Care	Non-Hispanic	White or Caucasian	67	86.2	1	7.5	37.5	45	0	0	1	0	0	0	1	2	131	OTORHINOLARYNGOLOGY
2017 Aug	Before group	51243	Female	70	Home or Self Care	Non-Hispanic	White or Caucasian	65	80.1	2	0	12	12	1	0	0	0	0	1	1	3	72	PLASTIC SURGERY
2017 Aug	Before group	51259	Male	77	Home or Self Care	Non-Hispanic	White or Caucasian	74	90.3	2	0	30	30	0	0	0	0	0	0	1	2	149	OTORHINOLARYNGOLOGY
2017 Aug	Before group	51266	Female	56	Home or Self Care	Non-Hispanic	White or Caucasian	61	58.4	2	0	18	18	1	0	0	0	0	1	1	2	227	OTORHINOLARYNGOLOGY
2017 Aug	Before group	51268	Male	36	Home or Self Care	Non-Hispanic	White or Caucasian	71	78.8	1	0	15	15	0	0	1	0	0	0	0	2	156	ORTHOPEDICS
2017 Aug	Before group	51279	Male	47	Home or Self Care	Non-Hispanic	African American	68	93.5	7	0	22.5	22.5	0	0	0	0	0	0	1	3	92	GENERAL SURGERY
2017 Aug	Before group	51296	Female	46	Home or Self Care	Non-Hispanic	White or Caucasian	62	56	1	0	7.5	7.5	0	0	0	0	0	1	1	3	37	THORACIC CARDIOVASCULAR
2017 Aug	Before group	51303	Male	50	Home or Self Care	Non-Hispanic	White or Caucasian	67	118.8	1	0	0	0	0	0	0	0	0	0	1	3	NA	NEUROSURGERY
2017 Aug	Before group	51322	Female	69	Home or Self Care	Non-Hispanic	White or Caucasian	NA	NA	1	0	15	15	0	0	0	0	0	1	1	3	41	ORTHOPEDICS
2017 Aug	Before group	51339	Female	61	Home or Self Care	Non-Hispanic	White or Caucasian	66	65.9	1	0	30	30	0	0	0	0	0	1	1	2	55	MEDICINE
2017 Aug	Before group	51346	Female	76	Skilled Nursing Facility	Non-Hispanic	White or Caucasian	60	67	7	0	16.5	16.5	1	0	0	0	0	0	1	3	351	UROLOGY
2017 Aug	Before group	51363	Male	70	Home or Self Care	Non-Hispanic	White or Caucasian	68	69.8	2	0	4.5	4.5	1	1	0	0	1	1	1	3	127	THORACIC CARDIOVASCULAR
2017 Aug	Before group	51366	Female	66	Home or Self Care	Non-Hispanic	White or Caucasian	64	94.8	2	0	52.5	52.5	1	0	1	0	0	0	1	3	69	OTORHINOLARYNGOLOGY
2017 Aug	Before group	51374	Male	70	Home Health Care Svc	Non-Hispanic	White or Caucasian	66	121.2	6	0	559.57	559.57	0	0	0	1	0	0	1	4	387	THORACIC CARDIOVASCULAR
2017 Aug	Before group	51378	Male	79	Home or Self Care	Non-Hispanic	White or Caucasian	NA	NA	1	0	15	15	0	0	0	0	0	0	1	3	NA	NEUROSURGERY
2017 Aug	Before group	51380	Male	73	Home or Self Care	Non-Hispanic	White or Caucasian	66	73.6	1	0	15	15	0	0	0	0	0	0	1	3	NA	NEUROSURGERY
2017 Aug	Before group	51384	Male	65	Home Health Care Svc	Non-Hispanic	White or Caucasian	73	82.4	9	0	374.8	374.8	0	0	0	0	0	0	0	3	310	THORACIC CARDIOVASCULAR
2017 Aug	Before group	51408	Male	59	Home or Self Care	Non-Hispanic	African American	69	93.5	23	0	15	15	0	0	0	1	0	0	1	3	90	GENERAL SURGERY
2017 Aug	Before group	51417	Male	63	Long Term Care	Non-Hispanic	White or Caucasian	72	104.1	37	0	15	15	0	0	0	0	0	0	1	4	91	GENERAL SURGERY
2017 Aug	Before group	51418	Male	80	Hospice/Medical Facility	Non-Hispanic	White or Caucasian	69	84.1	63	0	0	0	0	0	0	0	0	0	1	4	36	GENERAL SURGERY
2017 Aug	Before group	51422	Male	25	Home or Self Care	Non-Hispanic	White or Caucasian	70	63.2	1	0	75	75	1	0	1	0	0	1	1	1	247	PLASTIC SURGERY
2017 Aug	Before group	51424	Female	72	Rehab Facility (not TCH)	Non-Hispanic	White or Caucasian	68	123	28	0	60	60	0	0	0	0	0	0	1	4	90	THORACIC CARDIOVASCULAR
2017 Aug	Before group	51430	Male	57	Discharged to Other Facility	Non-Hispanic	White or Caucasian	NA	87.1	2	0	0	0	1	0	0	0	0	1	1	2	103	GENERAL SURGERY
2017 Aug	Before group	51433	Male	20	Rehab Facility (not TCH)	Non-Hispanic	African American	72	53.7	22	0	30	30	0	0	0	0	0	0	0	3	96	ORTHOPEDICS
2017 Aug	Before group	51438	Female	36	Home or Self Care	Non-Hispanic	White or Caucasian	66	46.3	5	0	0	0	0	0	0	0	0	0	1	3	74	GENERAL SURGERY
2017 Aug	Before group	51439	Male	19	Home Health Care Svc	Non-Hispanic	White or Caucasian	74	95.3	3	0	60	60	1	0	1	0	0	1	1	1	106	ORTHOPEDICS
2017 Aug	Before group	51440	Female	57	Home or Self Care	Non-Hispanic	African American	NA	NA	2	0	0	0	0	0	0	0	0	1	1	2	NA	UROLOGY
2017 Aug	Before group	51442	Female	37	Rehab Facility (not TCH)	Non-Hispanic	White or Caucasian	69	90.7	16	0	15	15	0	0	0	0	0	1	1	2	71	ORTHOPEDICS
2017 Aug	Before group	51444	Female	34	Home or Self Care	Non-Hispanic	African American	NA	124.5	4	0	52.5	52.5	1	0	0	0	0	1	1	2	105	ORTHOPEDICS
2017 Aug	Before group	51446	Male	52	Rehab Facility (not TCH)	Non-Hispanic	White or Caucasian	69	91.6	12	0	30	30	0	0	0	0	0	0	1	3	NA	GENERAL SURGERY
2017 Aug	Before group	51447	Female	62	Rehab Facility (not TCH)	Non-Hispanic	White or Caucasian	66	59.9	14	0	15	15	0	0	0	0	0	0	1	3	241	GENERAL SURGERY
2017 Aug	Before group	51450	Female	58	Home Health Care Svc	Non-Hispanic	White or Caucasian	62	122.1	16	0	7.5	7.5	1	0	0	0	0	1	1	4	58	ORTHOPEDICS
2017 Aug	Before group	51452	Female	27	Rehab Facility (not TCH)	Non-Hispanic	White or Caucasian	72	58.6	7	0	0	0	0	0	0	0	0	1	1	2	63	ORTHOPEDICS
2017 Aug	Before group	51455	Male	40	Home or Self Care	Non-Hispanic	White or Caucasian	69	103.3	3	0	15	15	0	0	0	0	0	1	1	1	52	GENERAL SURGERY
2017 Aug	Before group	51457	Female	66	Home or Self Care	Non-Hispanic	White or Caucasian	NA	NA	1	0	0	0	0	0	0	0	0	0	1	3	24	OPHTHALMOLOGY
2017 Aug	Before group	51458	Male	43	Home Health Care Svc	Non-Hispanic	White or Caucasian	NA	94.9	6	7.5	51	58.5	0	0	0	0	0	1	1	2	35	ORTHOPEDICS
2017 Aug	Before group	51459	Male	49	Home or Self Care	Non-Hispanic	White or Caucasian	70	86.2	8	0	75	75	1	0	1	0	0	1	1	2	159	ORTHOPEDICS
2017 Aug	Before group	51463	Male	21	Rehab Facility (not TCH)	Non-Hispanic	White or Caucasian	69	70.3	6	0	91.5	91.5	0	0	1	0	0	1	1	2	102	ORTHOPEDICS
2017 Aug	Before group	51465	Male	30	Home or Self Care	Non-Hispanic	White or Caucasian	74	122.5	18	0	30	30	1	0	1	0	0	1	1	2	83	ORTHOPEDICS
2017 Aug	Before group	51469	Female	41	Home or Self Care	Non-Hispanic	White or Caucasian	NA	81.6	3	0	30	30	0	0	0	0	0	1	1	2	29	GENERAL SURGERY
2017 Aug	Before group	51472	Female	50	Skilled Nursing Facility	Non-Hispanic	White or Caucasian	65	99.8	7	0	115.5	115.5	1	0	0	0	0	1	1	2	191	ORTHOPEDICS
2017 Aug	Before group	51473	Female	44	Home Health Care Svc	Non-Hispanic	White or Caucasian	71	86.4	19	20	45	65	0	0	0	0	0	0	1	3	17	NEUROSURGERY
2017 Aug	Before group	51475	Male	71	Home or Self Care	Non-Hispanic	White or Caucasian	72	75.6	12	0	376.35	376.35	0	0	0	1	0	0	1	4	457	THORACIC CARDIOVASCULAR
2017 Aug	Before group	51477	Male	34	Rehab Facility (not TCH)	Non-Hispanic	White or Caucasian	82	165.8	7	0	7.5	7.5	1	0	0	0	0	1	1	3	69	ORTHOPEDICS
2017 Aug	Before group	51483	Male	58	Rehab Facility (not TCH)	Non-Hispanic	White or Caucasian	69	177	17	0	0	0	0	0	1	1	0	1	0	3	100	ORTHOPEDICS
2017 Aug	Before group	51486	Female	50	Skilled Nursing Facility	Non-Hispanic	White or Caucasian	65	99.8	7	0	12	12	0	0	0	0	0	0	1	2	158	PLASTIC SURGERY
2017 Aug	Before group	51487	Male	47	Long Term Care	Non-Hispanic	African American	67	76.6	53	0	7.5	7.5	0	0	0	0	0	0	1	4	95	OTORHINOLARYNGOLOGY
2017 Aug	Before group	51497	Female	36	Home or Self Care	Hispanic	White or Caucasian	NA	NA	1	7.5	24	31.5	0	0	0	0	0	0	1	2	31	OBSTETRICS-GYNECOLOGY
2017 Aug	Before group	51507	Male	63	Home Health Care Svc	Non-Hispanic	White or Caucasian	70	92.3	21	0	0	0	0	0	0	0	0	0	1	3	96	ORTHOPEDICS
2017 Aug	Before group	51509	Female	65	Home or Self Care	Patient Unavailable	Unavailable	65	94.3	2	0	30	30	1	1	0	1	1	1	1	2	202	OBSTETRICS-GYNECOLOGY
2017 Aug	Before group	51530	Male	56	Home or Self Care	Non-Hispanic	White or Caucasian	66	58.5	1	0	0	0	0	0	1	0	0	1	0	3	32	GENERAL SURGERY
2017 Aug	Before group	51549	Female	74	Home or Self Care	Patient Unavailable	African American	61	94.6	2	0	0	0	1	1	0	0	1	1	1	3	195	OBSTETRICS-GYNECOLOGY
2017 Aug	Before group	51552	Male	77	Home Health Care Svc	Non-Hispanic	White or Caucasian	70	86.2	6	0	72	72	0	0	0	0	0	1	1	3	508	NEUROSURGERY
2017 Aug	Before group	51577	Female	74	Skilled Nursing Facility	Non-Hispanic	White or Caucasian	60	131.9	13	0	0	0	0	0	0	0	0	0	1	3	22	OBSTETRICS-GYNECOLOGY
2017 Aug	Before group	51587	Male	44	Home or Self Care	Non-Hispanic	African American	NA	73	5	0	472.5	472.5	0	0	0	0	0	0	1	3	147	GENERAL SURGERY
2017 Aug	Before group	51595	Female	60	Home or Self Care	Non-Hispanic	White or Caucasian	62	92.9	1	0	3	3	0	0	0	0	0	0	1	3	31	OBSTETRICS-GYNECOLOGY
2017 Aug	Before group	51604	Female	53	TCH (UVA)	Non-Hispanic	White or Caucasian	NA	NA	1	0	42	42	0	0	0	0	0	0	1	2	11	PLASTIC SURGERY
2017 Aug	Before group	51605	Female	71	Home Health Care Svc	Non-Hispanic	African American	64	115.4	11	0	30	30	0	0	0	0	0	0	1	3	28	PULMONARY
2017 Aug	Before group	51637	Male	41	Home or Self Care	Non-Hispanic	White or Caucasian	NA	NA	4	0	12	12	0	0	0	1	0	1	1	2	117	GENERAL SURGERY
2017 Aug	Before group	51640	Female	63	Home or Self Care	Non-Hispanic	White or Caucasian	64	69.1	2	0	15	15	0	0	0	0	0	0	1	3	NA	NEUROSURGERY
2017 Aug	Before group	51642	Female	76	Home or Self Care	Non-Hispanic	White or Caucasian	62	64.5	1	0	15	15	0	0	0	0	0	0	1	2	NA	NEUROSURGERY
2017 Aug	Before group	51650	Female	85	Skilled Nursing Facility	Non-Hispanic	White or Caucasian	65	86	2	0	6	6	1	0	0	0	0	1	1	3	123	OBSTETRICS-GYNECOLOGY
2017 Aug	Before group	51653	Male	23	Home or Self Care	Non-Hispanic	White or Caucasian	70	70.1	1	5	36	41	1	0	0	0	0	0	0	3	57	PEDIATRIC DENTISTRY
2017 Aug	Before group	51659	Female	31	Home or Self Care	Non-Hispanic	White or Caucasian	65	76.7	1	7.5	60	67.5	0	0	0	0	0	1	1	1	44	OBSTETRICS-GYNECOLOGY
2017 Aug	Before group	51662	Male	58	Expired	Non-Hispanic	White or Caucasian	66	117.3	27	0	12	12	0	0	0	0	0	0	1	3	109	GENERAL SURGERY
2017 Aug	Before group	51663	Female	72	Home or Self Care	Non-Hispanic	Unavailable	63	67.8	2	0	30	30	1	1	0	0	1	1	1	2	182	OBSTETRICS-GYNECOLOGY
2017 Aug	Before group	51677	Male	55	Home or Self Care	Non-Hispanic	White or Caucasian	72	75.7	1	7.5	49.5	57	0	0	0	0	0	0	1	2	78	OTORHINOLARYNGOLOGY
2017 Aug	Before group	51690	Female	75	Home or Self Care	Non-Hispanic	White or Caucasian	NA	71.9	3	0	54	54	0	0	0	0	0	1	1	2	NA	GENERAL SURGERY
2017 Aug	Before group	51697	Male	59	Home or Self Care	Non-Hispanic	African American	69	93.5	23	0	0	0	1	0	0	0	0	0	1	3	13	GENERAL SURGERY
2017 Aug	Before group	51702	Male	42	Home or Self Care	Non-Hispanic	African American	68	57.6	4	0	6	6	0	0	0	1	0	0	1	2	41	OTORHINOLARYNGOLOGY
2017 Aug	Before group	51710	Male	55	Skilled Nursing Facility	Non-Hispanic	White or Caucasian	64	84.4	6	0	37.5	37.5	0	0	1	0	0	1	1	3	105	ORTHOPEDICS
2017 Aug	Before group	51716	Female	84	Skilled Nursing Facility	Non-Hispanic	White or Caucasian	65	71.7	11	0	0	0	0	0	0	0	0	0	1	3	78	PULMONARY
2017 Aug	Before group	51720	Female	48	Home or Self Care	Non-Hispanic	White or Caucasian	NA	86.4	4	0	48	48	0	0	0	0	0	0	1	3	48	NEUROSURGERY
2017 Aug	Before group	51728	Female	61	Home or Self Care	Non-Hispanic	White or Caucasian	62	46.5	1	0	7.5	7.5	1	1	0	0	1	1	1	2	58	OBSTETRICS-GYNECOLOGY
2017 Aug	Before group	51752	Female	54	Home or Self Care	Non-Hispanic	White or Caucasian	64	77.3	2	0	30	30	1	1	0	0	1	1	1	2	159	OBSTETRICS-GYNECOLOGY
2017 Aug	Before group	51778	Male	56	Home or Self Care	Non-Hispanic	White or Caucasian	64	84.5	2	0	30	30	0	0	0	0	0	0	1	3	68	THORACIC CARDIOVASCULAR
2017 Aug	Before group	51783	Female	51	Home Health Care Svc	Non-Hispanic	White or Caucasian	61	76.5	8	15	114	129	1	0	0	1	0	1	1	3	240	THORACIC CARDIOVASCULAR
2017 Aug	Before group	51790	Female	44	Home or Self Care	Non-Hispanic	White or Caucasian	64	54.3	1	0	12	12	1	1	0	0	1	1	1	2	40	OBSTETRICS-GYNECOLOGY
2017 Aug	Before group	51791	Female	49	Home Health Care Svc	Non-Hispanic	White or Caucasian	66	117.2	3	0	9	9	0	0	0	0	0	0	1	3	88	NEUROSURGERY
2017 Aug	Before group	51795	Female	39	Home or Self Care	Non-Hispanic	White or Caucasian	66	63.5	1	0	30	30	1	1	0	0	1	1	1	2	44	OBSTETRICS-GYNECOLOGY
2017 Aug	Before group	51798	Female	68	Home or Self Care	Non-Hispanic	White or Caucasian	65	122.7	2	0	30	30	1	1	0	0	1	1	1	3	148	OBSTETRICS-GYNECOLOGY
2017 Aug	Before group	51799	Female	21	Home or Self Care	Non-Hispanic	White or Caucasian	68	63.5	3	0	37.5	37.5	0	0	0	0	0	1	1	1	210	ORTHOPEDICS
2017 Aug	Before group	51807	Female	82	TCH (UVA)	Non-Hispanic	White or Caucasian	66	120.9	4	0	39	39	0	0	0	0	0	0	1	3	38	PLASTIC SURGERY
2017 Aug	Before group	51815	Female	56	Home or Self Care	Non-Hispanic	White or Caucasian	NA	79.3	1	0	37.5	37.5	0	0	0	1	0	1	1	2	48	OBSTETRICS-GYNECOLOGY
2017 Aug	Before group	51821	Male	66	Home or Self Care	Non-Hispanic	White or Caucasian	68	77.1	4	0	67.5	67.5	0	0	0	0	0	1	1	3	156	THORACIC CARDIOVASCULAR
2017 Aug	Before group	51825	Male	63	Long Term Care	Non-Hispanic	White or Caucasian	72	104.1	37	0	22.5	22.5	0	0	0	0	0	0	0	4	164	PLASTIC SURGERY
2017 Aug	Before group	51842	Female	28	Home or Self Care	Non-Hispanic	White or Caucasian	62	79.9	1	0	36	36	0	0	0	0	0	0	1	2	74	GENERAL SURGERY
2017 Aug	Before group	51843	Male	59	Home or Self Care	Non-Hispanic	White or Caucasian	68	76.4	2	0	37.5	37.5	0	0	0	0	0	0	1	3	43	GENERAL SURGERY
2017 Aug	Before group	51851	Female	59	Home or Self Care	Patient Unavailable	Unavailable	64	88.6	3	0	15	15	1	1	0	0	1	1	1	2	196	OBSTETRICS-GYNECOLOGY
2017 Aug	Before group	51855	Female	41	Home or Self Care	Non-Hispanic	White or Caucasian	68	77.3	9	7.5	0	7.5	0	0	0	1	0	0	1	2	133	NEUROSURGERY
2017 Aug	Before group	51871	Male	46	Long Term Care	Non-Hispanic	White or Caucasian	71	131.2	17	0	60	60	0	0	0	1	0	1	1	3	78	GENERAL SURGERY
2017 Aug	Before group	51891	Male	69	Home or Self Care	Non-Hispanic	White or Caucasian	68	86.8	1	0	7.5	7.5	0	0	0	0	0	0	1	3	28	MEDICINE
2017 Aug	Before group	51915	Female	33	Home or Self Care	Hispanic	White or Caucasian	64	64.9	2	0	87	87	0	0	0	0	0	1	1	2	300	GENERAL SURGERY
2017 Aug	Before group	51916	Male	74	Home or Self Care	Non-Hispanic	White or Caucasian	66	85.5	5	0	73.5	73.5	0	0	0	0	0	0	1	4	206	GENERAL SURGERY
2017 Aug	Before group	51919	Female	63	Home or Self Care	Non-Hispanic	African American	63	102.7	8	0	18	18	0	0	0	0	0	0	1	3	218	GENERAL SURGERY
2017 Aug	Before group	51929	Female	47	Home or Self Care	Non-Hispanic	White or Caucasian	64	111	2	0	48	48	0	0	0	0	0	1	1	2	121	GENERAL SURGERY
2017 Aug	Before group	51933	Male	63	Skilled Nursing Facility	Non-Hispanic	White or Caucasian	NA	86	27	0	9	9	0	0	0	1	0	1	1	3	19	ORTHOPEDICS
2017 Aug	Before group	51936	Female	39	Skilled Nursing Facility	Non-Hispanic	White or Caucasian	64	84.6	19	0	24	24	1	1	0	0	1	1	1	3	252	GENERAL SURGERY
2017 Aug	Before group	51939	Female	80	Home or Self Care	Non-Hispanic	White or Caucasian	65	53.5	3	0	0.75	0.75	1	1	1	0	1	1	1	2	175	OBSTETRICS-GYNECOLOGY
2017 Aug	Before group	51941	Female	68	Home Health Care Svc	Non-Hispanic	African American	64	64.4	17	0	0	0	0	0	0	0	0	1	1	3	63	GENERAL SURGERY
2017 Aug	Before group	51944	Male	46	Long Term Care	Non-Hispanic	White or Caucasian	71	131.2	17	0	30	30	0	0	1	1	0	1	0	4	187	GENERAL SURGERY
2017 Aug	Before group	51946	Female	29	Home or Self Care	Non-Hispanic	White or Caucasian	62	79.5	2	0	64.5	64.5	0	0	0	0	0	0	1	2	254	PLASTIC SURGERY
2017 Aug	Before group	51951	Male	58	Home or Self Care	Non-Hispanic	White or Caucasian	NA	94.3	5	0	42	42	0	0	0	0	0	1	1	3	168	GENERAL SURGERY
2017 Aug	Before group	51955	Male	27	Home or Self Care	Non-Hispanic	White or Caucasian	69	88	10	0	63	63	0	0	0	0	0	1	1	2	110	ORTHOPEDICS
2017 Aug	Before group	51959	Male	27	Home or Self Care	Non-Hispanic	White or Caucasian	69	88	10	0	0	0	0	0	0	0	0	1	0	2	72	ORTHOPEDICS
2017 Aug	Before group	51985	Male	26	Home or Self Care	Non-Hispanic	African American	74	97.5	1	0	36	36	0	0	0	0	0	1	1	2	48	ORTHOPEDICS
2017 Aug	Before group	52003	Female	84	Home Health Care Svc	Non-Hispanic	White or Caucasian	NA	NA	1	0	7.5	7.5	0	0	0	0	0	0	1	3	60	THORACIC CARDIOVASCULAR
2017 Aug	Before group	52012	Male	68	Home Health Care Svc	Non-Hispanic	White or Caucasian	69	149.1	7	0	30	30	0	0	1	0	0	0	1	4	212	THORACIC CARDIOVASCULAR
2017 Aug	Before group	52030	Male	69	Skilled Nursing Facility	Non-Hispanic	African American	68	79.1	9	0	379.64	379.64	0	0	0	0	0	0	0	3	405	THORACIC CARDIOVASCULAR
2017 Aug	Before group	52032	Female	63	Home Health Care Svc	Non-Hispanic	African American	NA	113.8	9	0	10.5	10.5	0	0	0	0	0	0	1	3	219	PEDIATRIC SURGERY
2017 Aug	Before group	52069	Female	50	Home or Self Care	Non-Hispanic	Unavailable	70	130.2	1	0	7.5	7.5	1	0	0	1	1	0	1	3	130	THORACIC CARDIOVASCULAR
2017 Aug	Before group	52073	Female	37	Home or Self Care	Hispanic	Other	53	74.9	4	7.5	0.75	8.25	1	1	0	0	1	1	1	2	179	OBSTETRICS-GYNECOLOGY
2017 Aug	Before group	52074	Female	76	Home or Self Care	Non-Hispanic	White or Caucasian	65	49.2	1	0	30	30	1	0	0	0	0	1	1	2	44	GENERAL SURGERY
2017 Aug	Before group	52096	Male	51	Home or Self Care	Non-Hispanic	White or Caucasian	NA	83.6	2	0	18.75	18.75	1	1	0	0	1	1	1	3	96	THORACIC CARDIOVASCULAR
2017 Aug	Before group	52097	Female	46	Home or Self Care	Non-Hispanic	African American	NA	158.5	6	0	19.5	19.5	0	0	1	0	0	1	1	3	87	GENERAL SURGERY
2017 Aug	Before group	52101	Male	29	Home or Self Care	Non-Hispanic	White or Caucasian	71	117.7	1	0	30	30	0	0	0	0	0	0	0	1	11	NEUROSURGERY
2017 Aug	Before group	52108	Female	53	Home or Self Care	Non-Hispanic	White or Caucasian	63	83.5	2	0	72	72	1	0	0	0	0	0	1	2	181	GENERAL SURGERY
2017 Aug	Before group	52117	Male	27	Home or Self Care	Non-Hispanic	White or Caucasian	69	88	10	0	33	33	1	0	0	0	0	0	1	3	65	ORTHOPEDICS
2017 Aug	Before group	52119	Male	41	Home or Self Care	Hispanic	Other	66	102	3	0	51	51	0	0	0	0	0	1	1	2	225	ORTHOPEDICS
2017 Aug	Before group	52130	Male	48	Home Health Care Svc	Non-Hispanic	White or Caucasian	71	94.9	32	0	0	0	0	0	0	0	0	0	1	3	40	PULMONARY
2017 Aug	Before group	52133	Male	19	Home or Self Care	Non-Hispanic	White or Caucasian	68	73	5	0	41.25	41.25	0	0	1	0	0	1	1	1	355	GENERAL SURGERY
2017 Aug	Before group	52135	Male	50	Home or Self Care	Non-Hispanic	White or Caucasian	73	86.6	7	0	30	30	0	0	0	0	0	0	1	4	365	GENERAL SURGERY
2017 Aug	Before group	52145	Female	51	Home or Self Care	Non-Hispanic	White or Caucasian	64	77.1	1	0	3	3	0	0	0	0	0	1	1	2	80	OPHTHALMOLOGY
2017 Aug	Before group	52149	Female	27	Home or Self Care	Non-Hispanic	African American	66	56.7	1	0	12	12	0	0	0	0	0	0	1	3	38	OBSTETRICS-GYNECOLOGY
2017 Aug	Before group	52161	Male	49	Home or Self Care	Non-Hispanic	White or Caucasian	74	96.4	1	7.5	21	28.5	0	0	0	0	0	0	1	2	13	ORTHOPEDICS
2017 Aug	Before group	52167	Male	71	Expired	Non-Hispanic	White or Caucasian	74	103.5	52	0	609	609	0	0	0	0	0	0	0	5	378	THORACIC CARDIOVASCULAR
2017 Aug	Before group	52174	Male	46	Long Term Care	Non-Hispanic	White or Caucasian	71	131.2	17	0	60	60	0	0	1	0	0	1	0	4	197	GENERAL SURGERY
2017 Aug	Before group	52180	Female	68	Home Health Care Svc	Non-Hispanic	White or Caucasian	68	72.2	5	0	96	96	1	0	0	0	0	1	1	2	61	ORTHOPEDICS
2017 Aug	Before group	52184	Female	53	Home Health Care Svc	Non-Hispanic	White or Caucasian	67	114.9	2	0	21.75	21.75	0	0	0	0	0	0	1	2	127	ORTHOPEDICS
2017 Aug	Before group	52185	Male	51	Home or Self Care	Non-Hispanic	White or Caucasian	71	98.6	1	0	15	15	0	0	0	0	0	0	1	2	62	OPHTHALMOLOGY
2017 Aug	Before group	52186	Female	70	Rehab Facility (not TCH)	Non-Hispanic	White or Caucasian	62	47.5	7	0	15	15	0	0	0	0	0	1	1	2	249	NEUROSURGERY
2017 Aug	Before group	52188	Male	59	Home Health Care Svc	Non-Hispanic	White or Caucasian	71	84.3	12	0	30	30	0	0	0	0	0	0	0	3	375	GENERAL SURGERY
2017 Aug	Before group	52193	Female	54	Home Health Care Svc	Non-Hispanic	White or Caucasian	64	81.6	8	0	0	0	0	0	0	0	0	0	1	3	16	THORACIC CARDIOVASCULAR
2017 Aug	Before group	52202	Female	58	Home or Self Care	Non-Hispanic	White or Caucasian	60	151.1	2	0	0	0	1	1	0	0	1	1	0	3	239	OBSTETRICS-GYNECOLOGY
2017 Aug	Before group	52204	Male	59	Home Health Care Svc	Non-Hispanic	White or Caucasian	72	102.1	9	0	7.5	7.5	0	0	0	0	0	1	1	2	46	ORTHOPEDICS
2017 Aug	Before group	52215	Male	62	Home or Self Care	Non-Hispanic	White or Caucasian	69	71	1	0	39	39	0	0	0	0	0	0	1	2	31	GENERAL SURGERY
2017 Aug	Before group	52217	Male	69	Home or Self Care	Non-Hispanic	White or Caucasian	75	96.6	1	7.5	30	37.5	1	0	0	0	0	0	1	1	71	GENERAL SURGERY
2017 Aug	Before group	52221	Male	74	Home or Self Care	Non-Hispanic	White or Caucasian	72	78.4	1	7.5	22.5	30	0	0	0	0	0	0	1	3	84	OTORHINOLARYNGOLOGY
2017 Aug	Before group	52274	Male	31	Home or Self Care	Non-Hispanic	White or Caucasian	72	69.6	1	7.5	12	19.5	0	0	0	0	0	1	1	1	71	ORTHOPEDICS
2017 Aug	Before group	52286	Male	43	Home or Self Care	Non-Hispanic	White or Caucasian	68	90.9	7	15	52.5	67.5	1	0	0	0	0	0	1	3	89	OPHTHALMOLOGY
2017 Aug	Before group	52288	Female	82	Home or Self Care	Non-Hispanic	White or Caucasian	65	80.3	1	0	12	12	0	0	0	0	0	0	1	2	70	OTORHINOLARYNGOLOGY
2017 Aug	Before group	52336	Male	84	Home or Self Care	Non-Hispanic	Other	68	73.7	1	0	15	15	0	0	0	0	0	0	1	3	20	GENERAL SURGERY
2017 Aug	Before group	52337	Female	28	Home or Self Care	Non-Hispanic	White or Caucasian	65	46.1	2	0	49.5	49.5	0	0	0	0	0	1	1	2	43	GENERAL SURGERY
2017 Aug	Before group	52339	Female	65	Home Health Care Svc	Non-Hispanic	White or Caucasian	62	80.5	5	0	201	201	1	0	0	0	0	1	1	3	132	GENERAL SURGERY
2017 Aug	Before group	52341	Female	36	Home or Self Care	Non-Hispanic	African American	65	133.8	3	0	73.5	73.5	0	0	0	0	0	1	1	2	150	GENERAL SURGERY
2017 Aug	Before group	52342	Female	68	Home or Self Care	Non-Hispanic	White or Caucasian	NA	NA	1	7.5	0	7.5	1	0	0	0	0	0	1	2	57	OBSTETRICS-GYNECOLOGY
2017 Aug	Before group	52348	Female	41	Home or Self Care	Non-Hispanic	White or Caucasian	63	143.5	2	0	90	90	0	0	0	0	0	0	1	2	75	GENERAL SURGERY
2017 Aug	Before group	52350	Male	88	Home or Self Care	Non-Hispanic	White or Caucasian	74	82	3	0	0	0	0	0	0	0	0	0	1	3	177	THORACIC CARDIOVASCULAR
2017 Aug	Before group	52359	Female	37	Home or Self Care	Non-Hispanic	White or Caucasian	68	146	1	0	15	15	0	0	0	0	0	0	1	3	41	OBSTETRICS-GYNECOLOGY
2017 Aug	Before group	52374	Female	30	Home or Self Care	Hispanic	White or Caucasian	62	73.1	2	7.5	60	67.5	0	0	0	0	0	0	1	2	NA	GENERAL SURGERY
2017 Aug	Before group	52386	Female	50	Home Health Care Svc	Non-Hispanic	White or Caucasian	60	62.3	21	0	105	105	0	0	1	0	0	0	1	4	405	THORACIC CARDIOVASCULAR
2017 Aug	Before group	52397	Female	31	Rehab Facility (not TCH)	Non-Hispanic	White or Caucasian	66	81.2	9	0	36	36	0	0	0	0	0	1	1	2	184	ORTHOPEDICS
2017 Aug	Before group	52408	Female	54	Home or Self Care	Non-Hispanic	White or Caucasian	NA	113.3	4	0	12	12	1	0	0	0	1	1	1	3	73	THORACIC CARDIOVASCULAR
2017 Aug	Before group	52409	Female	64	Home or Self Care	Non-Hispanic	White or Caucasian	NA	99.3	4	0	37.5	37.5	1	0	0	0	0	1	1	2	205	THORACIC CARDIOVASCULAR
2017 Aug	Before group	52411	Male	51	Home or Self Care	Non-Hispanic	White or Caucasian	67	95.7	2	10	37.5	47.5	1	0	0	0	0	0	0	4	87	GENERAL SURGERY
2017 Aug	Before group	52413	Female	69	Home or Self Care	Non-Hispanic	Other	59	71.1	1	7.5	15	22.5	0	0	0	0	0	0	0	2	37	OBSTETRICS-GYNECOLOGY
2017 Aug	Before group	52418	Male	34	Home or Self Care	Non-Hispanic	White or Caucasian	72	97.8	2	0	938.75	938.75	1	0	0	0	0	0	1	2	45	OTORHINOLARYNGOLOGY
2017 Aug	Before group	52419	Female	52	Home or Self Care	Non-Hispanic	White or Caucasian	64	96.9	15	0	954.28	954.28	0	0	0	0	0	0	1	4	405	THORACIC CARDIOVASCULAR
2017 Aug	Before group	52437	Male	80	Home or Self Care	Non-Hispanic	White or Caucasian	70	71.2	2	0	12	12	0	0	0	0	0	0	1	3	225	THORACIC CARDIOVASCULAR
2017 Aug	Before group	52441	Female	21	Home Health Care Svc	Non-Hispanic	White or Caucasian	67	67.3	8	0	120	120	0	0	0	0	0	0	1	3	324	GENERAL SURGERY
2017 Aug	Before group	52442	Female	65	Home or Self Care	Non-Hispanic	White or Caucasian	64	78.4	8	0	6	6	0	0	0	0	0	1	1	4	84	ORTHOPEDICS
2017 Aug	Before group	52444	Male	47	Long Term Care	Non-Hispanic	African American	67	76.6	53	0	30	30	0	0	0	0	0	0	0	4	54	GENERAL SURGERY
2017 Aug	Before group	52447	Male	66	Home or Self Care	Non-Hispanic	African American	74	124.8	1	0	7.5	7.5	0	0	0	0	0	0	1	3	111	THORACIC CARDIOVASCULAR
2017 Aug	Before group	52448	Female	74	Home or Self Care	Non-Hispanic	African American	65	66.2	1	0	0	0	0	0	1	0	0	0	0	3	77	THORACIC CARDIOVASCULAR
2017 Aug	Before group	52449	Male	74	Home or Self Care	Non-Hispanic	White or Caucasian	NA	118.2	2	0	60	60	0	0	1	0	0	1	1	3	174	THORACIC CARDIOVASCULAR
2017 Aug	Before group	52451	Male	79	Skilled Nursing Facility	Non-Hispanic	White or Caucasian	NA	100.2	9	0	6	6	0	0	0	0	0	0	1	3	90	ORTHOPEDICS
2017 Aug	Before group	52452	Female	61	Home Health Care Svc	Non-Hispanic	White or Caucasian	62	59.4	6	0	91.5	91.5	0	0	0	0	0	1	1	3	102	ORTHOPEDICS
2017 Aug	Before group	52453	Female	62	Home Health Care Svc	Non-Hispanic	White or Caucasian	63	67.1	4	15	22.5	37.5	0	0	0	0	0	1	1	3	186	ORTHOPEDICS
2017 Aug	Before group	52474	Male	73	Home or Self Care	Non-Hispanic	White or Caucasian	75	108.5	3	10	48.75	58.75	1	0	0	0	0	0	1	3	105	GENERAL SURGERY
2017 Aug	Before group	52476	Female	70	Home Health Care Svc	Non-Hispanic	White or Caucasian	60	40.4	12	0	60.75	60.75	0	0	0	1	0	0	1	3	298	GENERAL SURGERY
2017 Aug	Before group	52477	Female	87	Skilled Nursing Facility	Non-Hispanic	White or Caucasian	65	60.9	6	0	15	15	0	0	0	0	0	0	1	3	28	NEUROSURGERY
2017 Aug	Before group	52479	Male	61	Long Term Care	Non-Hispanic	African American	71	103	20	0	37.5	37.5	0	0	0	0	0	0	1	3	108	PLASTIC SURGERY
2017 Aug	Before group	52481	Female	70	Skilled Nursing Facility	Non-Hispanic	White or Caucasian	65	96.3	14	0	399.22	399.22	0	0	0	0	0	0	1	4	320	THORACIC CARDIOVASCULAR
2017 Aug	Before group	52483	Female	50	Home or Self Care	Non-Hispanic	White or Caucasian	69	56	1	0	15	15	0	0	0	0	0	0	1	3	34	THORACIC CARDIOVASCULAR
2017 Aug	Before group	52497	Female	34	Home Health Care Svc	Non-Hispanic	White or Caucasian	NA	108.9	7	0	6.75	6.75	1	1	1	0	1	1	1	3	220	GENERAL SURGERY
2017 Aug	Before group	52501	Male	70	Home Health Care Svc	Non-Hispanic	White or Caucasian	72	94.3	4	0	7.5	7.5	0	0	0	0	0	0	1	3	61	THORACIC CARDIOVASCULAR
2017 Aug	Before group	52516	Female	69	Home or Self Care	Non-Hispanic	White or Caucasian	65	68.5	1	7.5	15	22.5	1	0	1	0	0	0	1	3	122	THORACIC CARDIOVASCULAR
2017 Aug	Before group	52523	Male	65	Home Health Care Svc	Non-Hispanic	White or Caucasian	70	87.3	7	0	57	57	0	0	0	0	0	0	1	3	325	UROLOGY
2017 Aug	Before group	52527	Male	29	Home Health Care Svc	Non-Hispanic	Unavailable	71	65.7	11	0	50.25	50.25	1	1	1	0	1	1	1	3	196	GENERAL SURGERY
2017 Aug	Before group	52534	Female	70	Home or Self Care	Non-Hispanic	White or Caucasian	63	93.1	3	0	15	15	1	0	0	0	0	1	1	3	360	GENERAL SURGERY
2017 Aug	Before group	52579	Male	56	Home or Self Care	Non-Hispanic	White or Caucasian	72	87	1	0	75	75	0	0	0	0	0	0	1	3	23	MEDICINE
2017 Aug	Before group	52595	Male	56	Home or Self Care	Non-Hispanic	White or Caucasian	76	154	2	0	30	30	0	0	1	0	0	1	1	3	106	PLASTIC SURGERY
2017 Aug	Before group	52597	Male	70	Home or Self Care	Non-Hispanic	White or Caucasian	NA	NA	1	5	0	5	1	0	1	1	0	1	1	4	19	OTORHINOLARYNGOLOGY
2017 Aug	Before group	52600	Female	50	Home or Self Care	Non-Hispanic	African American	67	112.5	2	7.5	36	43.5	1	1	0	1	1	1	1	3	237	OBSTETRICS-GYNECOLOGY
2017 Aug	Before group	52622	Female	26	Home or Self Care	Non-Hispanic	White or Caucasian	64	65.8	1	7.5	34.5	42	1	0	0	0	0	1	0	2	34	GENERAL SURGERY
2017 Aug	Before group	52624	Female	81	Rehab Facility (not TCH)	Non-Hispanic	White or Caucasian	59	69.8	13	0	72	72	0	0	0	0	0	0	1	3	232	NEUROSURGERY
2017 Aug	Before group	52629	Male	80	Home or Self Care	Non-Hispanic	African American	NA	84.9	4	0	15	15	0	0	1	0	0	0	0	4	185	THORACIC CARDIOVASCULAR
2017 Aug	Before group	52631	Female	57	Home or Self Care	Non-Hispanic	African American	63	62.2	3	0	15.75	15.75	0	0	0	0	0	1	1	3	131	GENERAL SURGERY
2017 Aug	Before group	52639	Male	79	Home or Self Care	Non-Hispanic	White or Caucasian	69	90.9	1	0	0	0	0	0	0	0	0	0	1	2	28	MEDICINE
2017 Aug	Before group	52648	Male	63	Skilled Nursing Facility	Non-Hispanic	White or Caucasian	76	111.1	21	0	67.5	67.5	1	0	0	0	0	1	1	3	115	ORTHOPEDICS
2017 Aug	Before group	52657	Female	60	Home or Self Care	Non-Hispanic	White or Caucasian	61	61.9	1	0	0	0	0	0	0	0	0	0	1	2	23	MEDICINE
2017 Aug	Before group	52671	Female	75	Skilled Nursing Facility	Non-Hispanic	White or Caucasian	60	61.7	8	0	0	0	0	0	0	0	0	0	1	3	79	UROLOGY
2017 Aug	Before group	52674	Female	51	Home or Self Care	Patient Refused	White or Caucasian	67	106.6	2	0	7.5	7.5	0	0	0	0	0	0	1	2	40	GENERAL SURGERY
2017 Aug	Before group	52678	Female	75	Skilled Nursing Facility	Non-Hispanic	White or Caucasian	60	61.7	8	0	0	0	0	0	1	0	0	0	0	4	66	UROLOGY
2017 Aug	Before group	52679	Female	75	Skilled Nursing Facility	Non-Hispanic	White or Caucasian	60	61.7	8	0	6	6	0	0	1	0	0	1	1	4	68	UROLOGY
2017 Aug	Before group	52680	Male	57	Rehab Facility (not TCH)	Non-Hispanic	White or Caucasian	68	143.6	8	0	210	210	0	0	0	0	0	0	1	3	228	THORACIC CARDIOVASCULAR
2017 Aug	Before group	52686	Male	68	Rehab Facility (not TCH)	Non-Hispanic	White or Caucasian	67	65.4	111	0	30	30	0	0	0	0	0	0	0	3	14	THORACIC CARDIOVASCULAR
2017 Aug	Before group	52689	Female	68	Rehab Facility (not TCH)	Non-Hispanic	White or Caucasian	61	84.5	12	0	33	33	0	0	1	0	0	0	1	3	84	ORTHOPEDICS
2017 Aug	Before group	52699	Male	57	Home Health Care Svc	Non-Hispanic	White or Caucasian	73	99.2	7	0	0.75	0.75	1	1	0	0	1	1	1	2	62	GENERAL SURGERY
2017 Aug	Before group	52701	Female	78	Home or Self Care	Non-Hispanic	White or Caucasian	63	61.6	8	0	13.5	13.5	0	0	0	0	0	0	1	3	78	GENERAL SURGERY
2017 Aug	Before group	52705	Female	44	Home Health Care Svc	Non-Hispanic	White or Caucasian	71	86.4	19	0	66	66	0	0	0	0	0	0	1	3	74	NEUROSURGERY
2017 Aug	Before group	52711	Female	30	Home Health Care Svc	Non-Hispanic	White or Caucasian	63	69.4	5	0	30	30	1	0	1	0	0	1	1	2	109	NEUROSURGERY
2017 Aug	Before group	52716	Female	37	Rehab Facility (not TCH)	Non-Hispanic	White or Caucasian	69	90.7	16	0	87	87	0	0	0	0	0	1	1	2	269	ORTHOPEDICS
2017 Aug	Before group	52719	Female	49	Home Health Care Svc	Non-Hispanic	White or Caucasian	68	95.9	15	0	0	0	0	0	1	0	0	0	0	3	NA	ORTHOPEDICS
2017 Aug	Before group	52720	Male	76	Skilled Nursing Facility	Non-Hispanic	Other	66	71.8	14	0	37.5	37.5	0	0	0	0	0	1	1	2	194	ORTHOPEDICS
2017 Aug	Before group	52730	Female	78	Home or Self Care	Non-Hispanic	White or Caucasian	NA	62.4	5	0	60	60	0	0	0	1	0	1	1	2	118	ORTHOPEDICS
2017 Aug	Before group	52732	Female	49	Hospice/Medical Facility	Non-Hispanic	White or Caucasian	62	NA	35	0	0	0	0	0	0	0	0	0	1	3	40	NEUROSURGERY
2017 Aug	Before group	52736	Male	59	Home Health Care Svc	Non-Hispanic	White or Caucasian	71	84.3	12	0	60	60	0	0	0	0	0	1	1	4	114	GENERAL SURGERY
2017 Aug	Before group	52744	Male	34	Home Health Care Svc	Hispanic	Other	65	70.1	5	0	22.5	22.5	0	0	0	0	0	0	1	1	49	ORTHOPEDICS
2017 Aug	Before group	52749	Male	59	Rehab Facility (not TCH)	Non-Hispanic	White or Caucasian	72	78.4	35	0	30	30	0	0	0	1	0	0	1	3	27	GENERAL SURGERY
2017 Aug	Before group	52752	Female	68	Rehab Facility (not TCH)	Non-Hispanic	White or Caucasian	61	84.5	12	0	6	6	0	0	0	1	0	0	1	4	39	ORTHOPEDICS
2017 Aug	Before group	52754	Female	97	Skilled Nursing Facility	Non-Hispanic	White or Caucasian	58	44	6	0	36	36	0	0	0	0	0	0	1	3	94	ORTHOPEDICS
2017 Aug	Before group	52757	Male	50	Long Term Care	Non-Hispanic	White or Caucasian	68	70.5	35	0	15	15	0	0	0	0	0	1	0	4	63	GENERAL SURGERY
2017 Aug	Before group	52766	Male	82	Skilled Nursing Facility	Non-Hispanic	White or Caucasian	71	82.1	5	15	42	57	1	0	0	1	1	0	1	3	106	ORTHOPEDICS
2017 Aug	Before group	52773	Female	38	Home Health Care Svc	Non-Hispanic	White or Caucasian	NA	76.5	9	0	996.81	996.81	0	0	0	0	0	0	1	2	192	ORTHOPEDICS
2017 Aug	Before group	52775	Male	48	Home or Self Care	Non-Hispanic	White or Caucasian	73	112.9	9	0	375.78	375.78	0	0	0	0	0	0	1	4	278	THORACIC CARDIOVASCULAR
2017 Aug	Before group	52776	Male	38	Home Health Care Svc	Non-Hispanic	White or Caucasian	68	69.8	34	0	343.49	343.49	0	0	0	0	0	0	1	4	305	THORACIC CARDIOVASCULAR
2017 Aug	Before group	52779	Male	53	Long Term Care	Non-Hispanic	African American	68	129.8	52	0	4.5	4.5	0	0	0	0	0	0	1	3	160	THORACIC CARDIOVASCULAR
2017 Aug	Before group	52787	Male	55	Home or Self Care	Non-Hispanic	White or Caucasian	74	100.8	2	0	7.5	7.5	0	0	0	1	0	0	1	2	110	NEUROSURGERY
2017 Aug	Before group	52788	Female	49	Home Health Care Svc	Non-Hispanic	White or Caucasian	68	95.9	15	0	0	0	0	0	0	0	0	0	1	2	59	ORTHOPEDICS
2017 Aug	Before group	52791	Male	26	Home or Self Care	Non-Hispanic	White or Caucasian	72	97.5	4	0	0	0	1	0	0	1	0	1	1	1	103	ORTHOPEDICS
2017 Aug	Before group	52817	Male	74	Home or Self Care	Non-Hispanic	White or Caucasian	69	82	7	0	12	12	0	0	0	0	0	1	1	2	246	GENERAL SURGERY
2017 Aug	Before group	52854	Female	50	Home Health Care Svc	Non-Hispanic	White or Caucasian	70	136.1	5	0	15	15	0	0	0	0	0	1	1	2	11	GENERAL SURGERY
2017 Aug	Before group	52857	Female	32	Home or Self Care	Non-Hispanic	White or Caucasian	64	170.3	1	0	22.5	22.5	0	0	0	0	0	0	1	2	47	OBSTETRICS-GYNECOLOGY
2017 Aug	Before group	52867	Female	70	Home or Self Care	Non-Hispanic	White or Caucasian	67	88.2	2	15	0	15	1	1	0	0	0	1	1	2	273	OBSTETRICS-GYNECOLOGY
2017 Aug	Before group	52879	Female	87	Expired	Non-Hispanic	White or Caucasian	60	64	4	0	15	15	0	0	0	0	0	0	1	3	72	THORACIC CARDIOVASCULAR
2017 Aug	Before group	52889	Female	70	Home or Self Care	Hispanic	Other	63	75.9	2	0	22.5	22.5	0	0	0	0	0	0	1	2	122	GENERAL SURGERY
2017 Aug	Before group	52909	Male	61	Home or Self Care	Non-Hispanic	African American	66	76.9	2	0	39	39	1	0	0	0	0	1	1	3	137	ORTHOPEDICS
2017 Aug	Before group	52931	Female	59	Home or Self Care	Non-Hispanic	White or Caucasian	67	104.6	1	0	30	30	0	0	0	0	0	0	0	3	24	NEUROSURGERY
2017 Aug	Before group	52948	Female	59	Home or Self Care	Non-Hispanic	White or Caucasian	60	121.3	1	0	0	0	0	0	0	0	0	0	1	3	25	PLASTIC SURGERY
2017 Aug	Before group	52954	Male	50	Long Term Care	Non-Hispanic	White or Caucasian	68	70.5	35	0	18	18	0	0	0	0	0	0	0	3	60	GENERAL SURGERY
2017 Aug	Before group	52963	Male	75	Home Health Care Svc	Non-Hispanic	White or Caucasian	NA	107.7	6	0	0	0	1	0	0	0	0	0	1	3	NA	NEUROSURGERY
2017 Aug	Before group	52964	Male	49	Home or Self Care	Non-Hispanic	White or Caucasian	73	115.7	9	0	45	45	0	0	0	0	0	0	1	2	109	GENERAL SURGERY
2017 Aug	Before group	52977	Male	59	Home or Self Care	Hispanic	Other	67	75.5	2	15	60	75	0	0	0	0	0	0	1	2	167	OPHTHALMOLOGY
2017 Aug	Before group	52988	Female	61	Home or Self Care	Non-Hispanic	White or Caucasian	64	59.8	1	0	0	0	0	0	0	0	0	0	1	3	36	MEDICINE
2017 Aug	Before group	52991	Female	63	Rehab Facility (not TCH)	Non-Hispanic	White or Caucasian	65	71.6	19	0	19.5	19.5	0	0	0	1	0	1	1	3	284	PEDIATRIC SURGERY
2017 Aug	Before group	52997	Male	81	Home Health Care Svc	Non-Hispanic	White or Caucasian	72	77.2	4	0	30	30	1	0	0	0	0	0	1	3	92	NEUROSURGERY
2017 Aug	Before group	52998	Female	63	Skilled Nursing Facility	Non-Hispanic	White or Caucasian	62	49.3	30	0	7.5	7.5	0	0	0	0	0	0	1	4	506	THORACIC CARDIOVASCULAR
2017 Aug	Before group	52999	Female	54	Long Term Care	Non-Hispanic	White or Caucasian	70	86	23	0	18	18	0	0	0	0	0	0	1	4	293	GENERAL SURGERY
2017 Aug	Before group	53001	Male	78	Long Term Care	Non-Hispanic	White or Caucasian	73	93.8	40	0	0	0	0	0	0	0	0	1	1	2	176	THORACIC CARDIOVASCULAR
2017 Aug	Before group	53004	Female	70	Home Health Care Svc	Non-Hispanic	White or Caucasian	61	76.2	31	0	22.5	22.5	0	0	0	1	0	0	1	4	18	THORACIC CARDIOVASCULAR
2017 Aug	Before group	53009	Female	68	Rehab Facility (not TCH)	Non-Hispanic	White or Caucasian	61	84.5	12	0	39	39	0	0	0	0	0	1	1	2	26	ORTHOPEDICS
2017 Aug	Before group	53011	Male	27	Home or Self Care	Non-Hispanic	White or Caucasian	69	88	10	0	37.5	37.5	0	0	0	0	0	1	1	2	78	ORTHOPEDICS
2017 Aug	Before group	53012	Female	81	Home or Self Care	Non-Hispanic	White or Caucasian	65	89.9	7	0	12.75	12.75	1	1	0	0	1	1	1	3	156	THORACIC CARDIOVASCULAR
2017 Aug	Before group	53020	Female	36	Rehab Facility (not TCH)	Non-Hispanic	White or Caucasian	63	51.1	31	0	18.75	18.75	0	0	0	0	0	0	1	4	75	NEUROSURGERY
2017 Aug	Before group	53048	Male	67	Home or Self Care	Non-Hispanic	White or Caucasian	70	77.4	3	0	76.5	76.5	0	0	0	0	0	1	1	3	288	OTORHINOLARYNGOLOGY
2017 Aug	Before group	53054	Female	63	Home or Self Care	Non-Hispanic	African American	61	67.4	4	0	15.75	15.75	1	1	0	0	1	1	1	2	242	OBSTETRICS-GYNECOLOGY
2017 Aug	Before group	53062	Female	59	Home or Self Care	Non-Hispanic	White or Caucasian	67	53.1	5	0	154.5	154.5	0	0	1	1	0	1	1	3	175	GENERAL SURGERY
2017 Aug	Before group	53070	Female	70	Home or Self Care	Non-Hispanic	White or Caucasian	65	56.7	3	0	13.5	13.5	0	0	0	0	0	0	1	2	130	OTORHINOLARYNGOLOGY
2017 Aug	Before group	53116	Female	61	Home or Self Care	Non-Hispanic	African American	66	97.8	2	0	22.5	22.5	0	0	0	0	0	0	1	3	100	THORACIC CARDIOVASCULAR
2017 Aug	Before group	53125	Female	30	Home Health Care Svc	Non-Hispanic	African American	66	86.5	7	0	7.5	7.5	0	0	0	0	0	0	1	3	308	THORACIC CARDIOVASCULAR
2017 Aug	Before group	53130	Female	73	Rehab Facility (not TCH)	Non-Hispanic	White or Caucasian	68	95.2	31	0	48	48	0	0	0	0	0	0	1	3	533	THORACIC CARDIOVASCULAR
2017 Aug	Before group	53132	Male	69	Home or Self Care	Non-Hispanic	White or Caucasian	69	112.9	4	0	150.75	150.75	0	0	0	0	0	1	1	3	383	GENERAL SURGERY
2017 Aug	Before group	53168	Female	21	Home or Self Care	Non-Hispanic	White or Caucasian	62	55.2	3	0	42	42	0	0	0	1	0	0	1	3	80	NEUROSURGERY
2017 Aug	Before group	53196	Male	23	Home or Self Care	Non-Hispanic	White or Caucasian	68	65.8	3	0	0	0	0	0	0	0	0	1	1	2	116	OTORHINOLARYNGOLOGY
2017 Aug	Before group	53219	Female	73	Home or Self Care	Non-Hispanic	White or Caucasian	61	54.4	3	0	6.75	6.75	1	1	0	1	1	1	1	2	78	OBSTETRICS-GYNECOLOGY
2017 Aug	Before group	53234	Male	64	Skilled Nursing Facility	Non-Hispanic	African American	73	114.6	16	0	0	0	0	0	0	0	0	0	0	NA	NA	CARDIOVASCULAR
2017 Aug	Before group	53237	Male	54	Long Term Care	Non-Hispanic	White or Caucasian	71	117.3	56	0	12	12	0	0	0	0	0	1	1	3	30	THORACIC CARDIOVASCULAR
2017 Aug	Before group	53245	Male	85	Rehab Facility (not TCH)	Non-Hispanic	White or Caucasian	NA	83.7	13	0	30	30	0	0	0	1	0	0	1	4	16	GENERAL SURGERY
2017 Aug	Before group	53250	Male	75	Left Against Medical Advice	Non-Hispanic	White or Caucasian	71	77.1	3	0	30	30	0	0	0	1	0	0	1	3	18	UROLOGY
2017 Aug	Before group	53256	Male	65	Home or Self Care	Non-Hispanic	White or Caucasian	71	NA	4	0	30	30	0	0	0	1	0	0	1	3	29	NEUROSURGERY
2017 Aug	Before group	53262	Male	36	Home or Self Care	Non-Hispanic	White or Caucasian	NA	60.1	4	0	7.5	7.5	0	0	0	0	0	1	1	2	72	GENERAL SURGERY
2017 Aug	Before group	53263	Female	19	Home or Self Care	Non-Hispanic	Asian	61	55.8	10	0	38.25	38.25	1	0	0	0	0	1	1	2	99	OBSTETRICS-GYNECOLOGY
2017 Aug	Before group	53264	Female	18	Home or Self Care	Non-Hispanic	White or Caucasian	68	68.5	2	0	30	30	1	0	0	0	0	1	1	1	52	GENERAL SURGERY
2017 Aug	Before group	53266	Male	64	Skilled Nursing Facility	Non-Hispanic	African American	73	114.6	16	0	372.15	372.15	0	0	0	0	0	0	1	4	302	THORACIC CARDIOVASCULAR
2017 Aug	Before group	53301	Male	67	Home Health Care Svc	Non-Hispanic	African American	65	80	8	0	30.75	30.75	0	0	0	0	0	0	1	3	95	GENERAL SURGERY
2017 Aug	Before group	53303	Male	77	Skilled Nursing Facility	Non-Hispanic	White or Caucasian	NA	69.4	18	0	15.75	15.75	0	0	0	1	0	1	1	3	148	GENERAL SURGERY
2017 Aug	Before group	53315	Male	49	Home Health Care Svc	Non-Hispanic	African American	71	83.5	4	0	0	0	0	0	0	0	0	0	1	3	145	THORACIC CARDIOVASCULAR
2017 Aug	Before group	53319	Male	18	Home or Self Care	Non-Hispanic	White or Caucasian	71	82.3	1	0	0	0	0	0	0	0	0	0	1	1	56	MEDICINE
2017 Aug	Before group	53339	Female	64	Home or Self Care	Non-Hispanic	White or Caucasian	66	75.3	2	0	30	30	0	0	0	0	0	1	1	2	112	ORTHOPEDICS
2017 Aug	Before group	53356	Female	55	Home or Self Care	Non-Hispanic	White or Caucasian	62	57.2	1	22.5	6	28.5	0	0	0	0	0	1	1	2	16	PLASTIC SURGERY
2017 Aug	Before group	53376	Male	73	Home or Self Care	Non-Hispanic	White or Caucasian	70	86.2	1	0	6	6	0	0	0	0	0	0	1	3	65	NEUROSURGERY
2017 Aug	Before group	53383	Female	55	Home or Self Care	Non-Hispanic	White or Caucasian	66	119.4	10	7.5	75	82.5	0	0	0	0	0	1	1	3	36	GENERAL SURGERY
2017 Aug	Before group	53412	Female	76	Home or Self Care	Non-Hispanic	White or Caucasian	66	68.1	1	0	0	0	0	0	0	0	0	0	1	3	38	ORTHOPEDICS
2017 Aug	Before group	53419	Male	76	Skilled Nursing Facility	Non-Hispanic	Other	66	71.8	14	0	22.5	22.5	0	0	0	0	0	0	1	3	60	ORTHOPEDICS
2017 Aug	Before group	53446	Female	68	Rehab Facility (not TCH)	Non-Hispanic	White or Caucasian	61	84.5	12	20	31.5	51.5	0	0	0	1	0	1	1	2	120	ORTHOPEDICS
2017 Aug	Before group	53450	Male	58	Rehab Facility (not TCH)	Non-Hispanic	White or Caucasian	69	177	17	0	0	0	0	0	1	0	0	1	0	3	132	ORTHOPEDICS
2017 Aug	Before group	53470	Male	47	Home or Self Care	Hispanic	Other	66	68.5	2	0	15	15	1	0	0	0	0	1	1	1	71	ORTHOPEDICS
2017 Aug	Before group	53474	Male	59	Home Health Care Svc	Non-Hispanic	White or Caucasian	71	84.3	12	0	30	30	0	0	0	0	0	0	0	4	NA	GENERAL SURGERY
2017 Aug	Before group	53517	Male	64	Home Health Care Svc	Non-Hispanic	White or Caucasian	68	69.5	11	0	0	0	0	0	0	0	0	1	1	2	193	ORTHOPEDICS
2017 Aug	Before group	53528	Male	43	Home or Self Care	Non-Hispanic	White or Caucasian	75	199	20	0	0	0	1	0	0	0	0	1	1	3	124	UROLOGY
2017 Aug	Before group	53529	Male	62	Skilled Nursing Facility	Non-Hispanic	African American	69	132.4	19	0	69	69	0	0	0	1	0	1	1	3	34	ORTHOPEDICS
2017 Aug	Before group	53546	Male	57	Home Health Care Svc	Non-Hispanic	White or Caucasian	70	68.4	23	0	9	9	1	0	0	0	0	1	1	2	163	THORACIC CARDIOVASCULAR
2017 Aug	Before group	53562	Female	73	Rehab Facility (not TCH)	Non-Hispanic	White or Caucasian	68	95.2	31	0	0	0	0	0	0	0	0	0	1	4	237	THORACIC CARDIOVASCULAR
2017 Aug	Before group	53570	Female	62	Home or Self Care	Non-Hispanic	White or Caucasian	67	65.7	1	0	34.5	34.5	0	0	0	0	0	0	1	1	94	OTORHINOLARYNGOLOGY
2017 Aug	Before group	53572	Male	57	Home or Self Care	Non-Hispanic	White or Caucasian	67	79.8	1	0	0	0	1	0	0	0	0	0	0	2	67	OTORHINOLARYNGOLOGY
2017 Aug	Before group	53601	Female	48	Home or Self Care	Non-Hispanic	White or Caucasian	68	133.7	5	0	204	204	1	0	0	0	0	0	1	3	120	GENERAL SURGERY
2017 Aug	Before group	53605	Female	51	Home or Self Care	Hispanic	Other	NA	NA	2	0	54	54	0	0	0	0	0	0	1	3	51	OTORHINOLARYNGOLOGY
2017 Aug	Before group	53637	Female	58	Home or Self Care	Non-Hispanic	White or Caucasian	62	105.9	2	7.5	0	7.5	1	1	0	0	1	1	1	2	152	OBSTETRICS-GYNECOLOGY
2017 Aug	Before group	53643	Male	54	Long Term Care	Non-Hispanic	White or Caucasian	71	117.3	56	0	18	18	0	0	0	1	0	0	1	3	51	THORACIC CARDIOVASCULAR
2017 Aug	Before group	53655	Male	63	Skilled Nursing Facility	Non-Hispanic	White or Caucasian	72	107.4	12	0	30	30	0	0	0	0	0	0	1	3	124	THORACIC CARDIOVASCULAR
2017 Aug	Before group	53662	Male	63	Skilled Nursing Facility	Non-Hispanic	White or Caucasian	68	65.8	2	15	30	45	1	0	1	0	0	0	0	3	76	THORACIC CARDIOVASCULAR
2017 Aug	Before group	53673	Female	49	Home Health Care Svc	Non-Hispanic	White or Caucasian	68	95.9	15	0	9	9	0	0	0	0	0	0	1	2	48	PLASTIC SURGERY
2017 Aug	Before group	53674	Male	43	Home or Self Care	Non-Hispanic	White or Caucasian	75	199	20	0	9	9	0	0	0	0	0	0	1	3	42	GENERAL SURGERY
2017 Aug	Before group	53689	Female	65	Home or Self Care	Non-Hispanic	African American	61	70.3	1	0	15	15	0	0	1	0	0	0	1	3	81	OTORHINOLARYNGOLOGY
2017 Aug	Before group	53695	Male	70	Rehab Facility (not TCH)	Non-Hispanic	White or Caucasian	66	80.1	9	0	330.03	330.03	0	0	0	0	0	0	1	4	236	THORACIC CARDIOVASCULAR
2017 Aug	Before group	53702	Male	33	Home or Self Care	Non-Hispanic	White or Caucasian	70	86.2	1	0	15	15	0	0	0	0	0	1	1	1	85	ORTHOPEDICS
2017 Aug	Before group	53710	Female	73	Home Health Care Svc	Non-Hispanic	White or Caucasian	60	88.5	13	0	37.5	37.5	0	0	1	1	0	0	1	4	343	THORACIC CARDIOVASCULAR
2017 Aug	Before group	53716	Female	62	Home or Self Care	Non-Hispanic	White or Caucasian	NA	94.1	5	0	96	96	0	0	0	0	0	1	1	2	120	GENERAL SURGERY
2017 Aug	Before group	53720	Female	42	Skilled Nursing Facility	Non-Hispanic	White or Caucasian	68	90.7	4	0	817.5	817.5	1	0	1	0	0	1	1	2	315	ORTHOPEDICS
2017 Aug	Before group	53734	Male	46	Long Term Care	Non-Hispanic	White or Caucasian	71	131.2	17	0	60	60	0	0	0	0	0	1	1	3	19	GENERAL SURGERY
2017 Aug	Before group	53745	Male	35	Home Health Care Svc	Hispanic	White or Caucasian	65	82.9	2	0	111	111	0	0	1	0	0	1	1	1	162	ORTHOPEDICS
2017 Aug	Before group	53752	Male	39	Expired	Non-Hispanic	African American	76	178	16	0	435.96	435.96	0	0	0	0	0	0	1	4	270	THORACIC CARDIOVASCULAR
2017 Aug	Before group	53760	Male	43	Home or Self Care	Non-Hispanic	African American	72	102.8	1	0	45	45	0	0	1	0	0	1	1	3	175	THORACIC CARDIOVASCULAR
2017 Aug	Before group	53790	Female	35	Home or Self Care	Non-Hispanic	Other	NA	128.9	14	0	13.5	13.5	0	0	0	0	0	1	1	3	72	GENERAL SURGERY
2017 Aug	Before group	53794	Female	32	Home or Self Care	Hispanic	Other	NA	68	2	0	15	15	0	0	0	0	0	0	1	2	59	GENERAL SURGERY
2017 Aug	Before group	53836	Female	58	Home or Self Care	Non-Hispanic	White or Caucasian	60	NA	3	0	30	30	0	0	0	0	0	0	1	3	174	OTORHINOLARYNGOLOGY
2017 Aug	Before group	53842	Male	44	Home or Self Care	Non-Hispanic	White or Caucasian	67	122.6	3	0	183	183	0	0	0	0	0	1	1	3	161	GENERAL SURGERY
2017 Aug	Before group	53848	Female	57	Home or Self Care	Non-Hispanic	White or Caucasian	62	61.8	2	15	0	15	1	1	1	0	1	1	1	2	122	OBSTETRICS-GYNECOLOGY
2017 Aug	Before group	53850	Male	32	Home or Self Care	Non-Hispanic	White or Caucasian	NA	86.8	4	0	45	45	0	0	0	0	0	1	1	2	101	ORTHOPEDICS
2017 Aug	Before group	53867	Female	29	Home or Self Care	Non-Hispanic	African American	65	86.6	1	0	0	0	0	0	0	0	0	0	1	2	113	OPHTHALMOLOGY
2017 Aug	Before group	53881	Male	65	Home or Self Care	Patient Unavailable	Unavailable	NA	NA	1	0	60	60	0	0	0	0	0	1	1	3	147	OTORHINOLARYNGOLOGY
2017 Aug	Before group	53891	Female	67	Home or Self Care	Non-Hispanic	White or Caucasian	NA	NA	1	0	15	15	1	0	0	0	0	1	1	3	41	OTORHINOLARYNGOLOGY
2017 Aug	Before group	53931	Male	49	Home or Self Care	Hispanic	Other	NA	NA	3	0	39	39	0	0	0	0	0	1	1	2	127	GENERAL SURGERY
2017 Aug	Before group	53938	Female	50	Home or Self Care	Non-Hispanic	White or Caucasian	61	97.5	4	0	15.75	15.75	1	1	0	0	1	1	1	2	101	OBSTETRICS-GYNECOLOGY
2017 Aug	Before group	53958	Female	47	Home or Self Care	Non-Hispanic	White or Caucasian	NA	54.4	4	7.5	47.25	54.75	0	0	0	0	0	0	1	2	118	OBSTETRICS-GYNECOLOGY
2017 Aug	Before group	53974	Female	62	Long Term Care	Non-Hispanic	African American	67	125.7	15	0	15	15	0	0	1	0	0	0	1	4	17	OTORHINOLARYNGOLOGY
2017 Aug	Before group	53976	Male	89	Hospice/Medical Facility	Non-Hispanic	White or Caucasian	69	101.4	6	0	6	6	0	0	0	0	0	0	1	3	68	ORTHOPEDICS
2017 Aug	Before group	54003	Male	31	Home Health Care Svc	Non-Hispanic	White or Caucasian	68	117.5	9	0	54	54	0	0	1	0	0	1	1	2	57	GENERAL SURGERY
2017 Aug	Before group	54026	Male	65	Expired	Non-Hispanic	White or Caucasian	NA	77.9	20	0	28.5	28.5	0	0	1	0	0	0	0	3	58	GENERAL SURGERY
2017 Aug	Before group	54028	Female	26	Home or Self Care	Non-Hispanic	White or Caucasian	66	117	4	0	6	6	0	0	0	0	0	0	1	2	109	GENERAL SURGERY
2017 Aug	Before group	54029	Male	22	Home or Self Care	Non-Hispanic	White or Caucasian	NA	98.5	6	0	6	6	0	0	0	0	0	0	1	2	132	NEUROSURGERY
2017 Aug	Before group	54033	Female	96	Hospice/Medical Facility	Non-Hispanic	White or Caucasian	NA	NA	12	0	46.5	46.5	0	0	0	0	0	0	0	3	94	ORTHOPEDICS
2017 Aug	Before group	54034	Male	65	Home or Self Care	Non-Hispanic	White or Caucasian	NA	NA	5	0	0	0	0	0	0	1	0	0	1	2	NA	OPHTHALMOLOGY
2017 Aug	Before group	54038	Female	42	Expired	Non-Hispanic	White or Caucasian	63	63.1	19	0	127.5	127.5	0	0	0	0	0	0	0	3	54	NEUROSURGERY
2017 Aug	Before group	54045	Male	75	Home or Self Care	Non-Hispanic	White or Caucasian	73	92.5	3	0	6	6	0	0	0	0	0	0	1	3	50	GENERAL SURGERY
2017 Aug	Before group	54062	Female	49	Home Health Care Svc	Non-Hispanic	White or Caucasian	68	95.9	15	0	36	36	0	0	1	0	0	1	1	2	35	PLASTIC SURGERY
2017 Aug	Before group	54071	Female	74	Home Health Care Svc	Non-Hispanic	White or Caucasian	NA	67.6	10	0	30	30	0	0	1	0	0	0	0	3	64	ORTHOPEDICS
2017 Aug	Before group	54076	Female	32	Home or Self Care	Non-Hispanic	White or Caucasian	65	86.2	5	0	30	30	0	0	0	1	0	1	1	3	NA	GENERAL SURGERY
2017 Aug	Before group	54077	Male	76	Home Health Care Svc	Non-Hispanic	White or Caucasian	72	95.2	7	0	15	15	0	0	0	0	0	1	1	3	66	NEUROSURGERY
2017 Aug	Before group	54083	Female	39	Home or Self Care	Non-Hispanic	White or Caucasian	68	66.2	4	0	28.5	28.5	1	0	0	0	0	1	1	2	76	ORTHOPEDICS
2017 Aug	Before group	54086	Female	60	Home Health Care Svc	Non-Hispanic	White or Caucasian	64	66.3	12	0	317.8	317.8	0	0	0	0	0	0	1	4	314	THORACIC CARDIOVASCULAR
2017 Aug	Before group	54089	Male	51	Home Health Care Svc	Non-Hispanic	Other	71	92.5	5	15	60	75	0	0	0	1	0	0	1	2	100	ORTHOPEDICS
2017 Aug	Before group	54091	Male	77	Home or Self Care	Non-Hispanic	White or Caucasian	72	77.6	3	0	15	15	0	0	0	0	0	0	1	3	39	UROLOGY
2017 Aug	Before group	54096	Male	62	Skilled Nursing Facility	Non-Hispanic	White or Caucasian	67	85.6	37	0	15	15	0	0	0	0	0	0	1	3	90	GENERAL SURGERY
2017 Aug	Before group	54108	Female	53	Rehab Facility (not TCH)	Non-Hispanic	White or Caucasian	71	88.4	7	0	6	6	0	0	0	0	0	0	1	3	59	ORTHOPEDICS
2017 Aug	Before group	54111	Female	84	Home Health Care Svc	Non-Hispanic	White or Caucasian	65	65.9	8	0	286.46	286.46	0	0	0	0	0	0	1	4	321	THORACIC CARDIOVASCULAR
2017 Aug	Before group	54115	Male	53	Long Term Care	Non-Hispanic	White or Caucasian	70	77.7	23	0	184.5	184.5	0	0	0	1	0	0	1	3	310	THORACIC CARDIOVASCULAR
2017 Aug	Before group	54132	Male	56	Home or Self Care	Non-Hispanic	White or Caucasian	70	84.4	1	0	0	0	0	0	0	0	0	0	1	3	26	THORACIC CARDIOVASCULAR
2017 Aug	Before group	54135	Male	78	Long Term Care	Non-Hispanic	White or Caucasian	73	93.8	40	0	0	0	0	0	1	0	0	0	0	3	81	THORACIC CARDIOVASCULAR
2017 Aug	Before group	54143	Male	43	Home or Self Care	Non-Hispanic	White or Caucasian	75	199	20	0	15	15	0	0	0	0	0	0	1	3	93	GENERAL SURGERY
2017 Aug	Before group	54165	Male	75	Skilled Nursing Facility	Non-Hispanic	White or Caucasian	68	102.1	14	0	9	9	0	0	0	0	0	0	1	3	116	ORTHOPEDICS
2017 Aug	Before group	54167	Male	62	Skilled Nursing Facility	Non-Hispanic	African American	69	132.4	19	0	30	30	0	0	0	0	0	0	1	3	82	ORTHOPEDICS
2017 Aug	Before group	54203	Male	55	Home or Self Care	Non-Hispanic	African American	68	68.7	2	7.5	55.5	63	0	0	0	0	0	0	1	3	66	THORACIC CARDIOVASCULAR
2017 Aug	Before group	54219	Female	68	Long Term Care	Non-Hispanic	White or Caucasian	62	108.4	12	0	10.5	10.5	0	0	0	0	0	0	1	3	36	PLASTIC SURGERY
2017 Aug	Before group	54241	Male	53	Long Term Care	Non-Hispanic	White or Caucasian	70	77.7	23	0	15	15	0	0	0	0	0	1	1	3	495	THORACIC CARDIOVASCULAR
2017 Aug	Before group	54261	Male	60	Home or Self Care	Non-Hispanic	White or Caucasian	69	66.7	1	0	15	15	0	0	0	0	0	0	1	3	41	PLASTIC SURGERY
2017 Aug	Before group	54265	Female	21	Home or Self Care	Hispanic	Other	NA	81.6	1	0	72	72	1	0	0	0	0	0	1	2	65	GENERAL SURGERY
2017 Aug	Before group	54273	Female	76	Home Health Care Svc	Non-Hispanic	White or Caucasian	59	85.6	23	0	30	30	1	0	1	0	0	1	1	4	145	GENERAL SURGERY
2017 Aug	Before group	54287	Female	28	Home or Self Care	Non-Hispanic	African American	63	82.7	1	0	30	30	0	0	0	0	0	0	1	2	24	OBSTETRICS-GYNECOLOGY
2017 Aug	Before group	54293	Male	46	Home or Self Care	Non-Hispanic	White or Caucasian	68	81.6	9	0	67.5	67.5	0	0	0	0	0	1	1	1	107	ORTHOPEDICS
2017 Aug	Before group	54296	Female	56	Home or Self Care	Non-Hispanic	White or Caucasian	66	61.2	2	0	0	0	1	0	0	0	0	1	1	2	84	GENERAL SURGERY
2017 Aug	Before group	54306	Male	62	Skilled Nursing Facility	Non-Hispanic	White or Caucasian	67	85.6	37	0	15	15	0	0	1	0	0	1	1	3	44	GENERAL SURGERY
2017 Aug	Before group	54361	Female	34	Home or Self Care	Non-Hispanic	White or Caucasian	67	103.5	1	0	0	0	0	0	0	0	0	0	1	2	12	OBSTETRICS-GYNECOLOGY
2017 Aug	Before group	54377	Female	26	Home or Self Care	Non-Hispanic	White or Caucasian	62	45.8	4	0	33	33	0	0	0	0	0	0	1	2	49	OBSTETRICS-GYNECOLOGY
2017 Aug	Before group	54382	Male	65	Expired	Non-Hispanic	White or Caucasian	67	88.4	35	0	15	15	0	0	0	0	0	0	1	4	68	ORTHOPEDICS
2017 Aug	Before group	54385	Male	66	Home or Self Care	Patient Refused	White or Caucasian	70	93	2	0	3	3	0	0	0	0	0	1	0	2	46	ORTHOPEDICS
2017 Aug	Before group	54390	Female	64	Skilled Nursing Facility	Non-Hispanic	White or Caucasian	64	81.3	15	0	15	15	0	0	0	0	0	1	1	2	93	ORTHOPEDICS
2017 Aug	Before group	54396	Male	41	Skilled Nursing Facility	Non-Hispanic	White or Caucasian	74	129.3	9	0	9	9	1	0	0	0	0	1	1	2	82	ORTHOPEDICS
2017 Aug	Before group	54397	Female	70	Skilled Nursing Facility	Non-Hispanic	African American	65	92.1	12	0	42	42	1	0	0	1	0	1	1	3	NA	ORTHOPEDICS
2017 Aug	Before group	54399	Male	46	Home or Self Care	Non-Hispanic	White or Caucasian	68	81.6	9	0	18	18	0	0	0	1	0	0	1	2	100	PLASTIC SURGERY
2017 Aug	Before group	54401	Male	43	Home or Self Care	Non-Hispanic	White or Caucasian	75	199	20	0	15	15	1	0	0	0	0	1	1	3	218	GENERAL SURGERY
2017 Aug	Before group	54489	Female	49	Home or Self Care	Non-Hispanic	White or Caucasian	NA	NA	2	15	16.5	31.5	1	0	0	0	0	0	1	2	96	OTORHINOLARYNGOLOGY
2017 Aug	Before group	54512	Male	56	Long Term Care	Non-Hispanic	White or Caucasian	67	87.8	18	0	30	30	0	0	0	0	0	0	1	4	28	OTORHINOLARYNGOLOGY
2017 Aug	Before group	54522	Male	18	Home or Self Care	Non-Hispanic	White or Caucasian	NA	53.6	4	0	9	9	0	0	0	0	0	0	0	2	32	PEDIATRIC UROLOGY
2017 Aug	Before group	54565	Male	70	Home or Self Care	Non-Hispanic	White or Caucasian	71	88.9	1	0	0	0	0	0	0	0	0	0	1	2	50	MEDICINE
2017 Aug	Before group	54626	Male	52	Skilled Nursing Facility	Non-Hispanic	White or Caucasian	71	117.9	7	0	12	12	0	0	0	1	0	0	1	3	228	NEUROSURGERY
2017 Aug	Before group	54635	Male	37	Home or Self Care	Hispanic	Other	67	102.7	8	0	57	57	0	0	0	0	0	0	1	1	36	UROLOGY
2017 Aug	Before group	54636	Male	39	Home or Self Care	Non-Hispanic	African American	NA	143.3	2	0	0	0	0	0	0	0	0	0	1	3	NA	UROLOGY
2017 Aug	Before group	54641	Female	64	Skilled Nursing Facility	Non-Hispanic	White or Caucasian	64	81.3	15	0	12	12	0	0	0	0	0	0	0	3	46	ORTHOPEDICS
2017 Aug	Before group	54642	Female	30	Home or Self Care	Non-Hispanic	White or Caucasian	68	61.2	3	0	6	6	0	0	0	0	0	0	1	3	47	NEUROSURGERY
2017 Aug	Before group	54645	Male	26	Home Health Care Svc	Non-Hispanic	White or Caucasian	73	123.4	11	0	75	75	0	0	0	0	0	1	1	3	66	ORTHOPEDICS
2017 Aug	Before group	54647	Male	72	Expired	Non-Hispanic	White or Caucasian	72	109.7	2	0	380.08	380.08	0	0	0	0	0	0	1	5	287	THORACIC CARDIOVASCULAR
2017 Aug	Before group	54648	Female	71	Home or Self Care	Non-Hispanic	White or Caucasian	64	71.2	8	0	81	81	0	0	0	0	0	0	1	3	319	NEUROSURGERY
2017 Aug	Before group	54649	Male	42	Home Health Care Svc	Non-Hispanic	White or Caucasian	72	99.8	7	0	37.5	37.5	0	0	1	0	0	0	1	3	200	ORTHOPEDICS
2017 Aug	Before group	54659	Male	70	Skilled Nursing Facility	Non-Hispanic	White or Caucasian	71	72.1	26	0	0	0	0	0	0	0	0	0	1	3	16	OTORHINOLARYNGOLOGY
2017 Aug	Before group	54682	Female	48	Home or Self Care	Non-Hispanic	White or Caucasian	68	133.7	5	0	21	21	0	0	0	0	0	1	1	3	59	GENERAL SURGERY
2017 Aug	Before group	54714	Female	68	Home Health Care Svc	Non-Hispanic	African American	NA	73.1	6	0	15	15	0	0	0	0	0	0	1	2	38	PLASTIC SURGERY
2017 Aug	Before group	54730	Male	75	Home Health Care Svc	Non-Hispanic	White or Caucasian	72	85.9	13	0	401.65	401.65	0	0	0	0	0	0	1	4	321	THORACIC CARDIOVASCULAR
2017 Aug	Before group	54747	Male	48	Home Health Care Svc	Non-Hispanic	White or Caucasian	69	70	9	0	33	33	0	0	0	1	0	0	1	3	267	THORACIC CARDIOVASCULAR
2017 Aug	Before group	54793	Male	50	Long Term Care	Non-Hispanic	White or Caucasian	68	70.5	35	0	0	0	0	0	0	0	0	0	1	3	64	GENERAL SURGERY
2017 Aug	Before group	54796	Male	74	Home Health Care Svc	Non-Hispanic	White or Caucasian	74	83.6	9	0	30	30	0	0	0	0	0	1	1	3	83	OTORHINOLARYNGOLOGY
2017 Aug	Before group	54834	Male	41	Home or Self Care	Non-Hispanic	White or Caucasian	69	77.1	1	0	48	48	1	0	0	0	0	0	1	2	49	GENERAL SURGERY
2017 Aug	Before group	54843	Male	60	Rehab Facility (not TCH)	Non-Hispanic	White or Caucasian	69	79.3	18	0	12	12	0	0	1	0	0	0	0	4	190	NEUROSURGERY
2017 Aug	Before group	54905	Female	53	Swing Bed	Non-Hispanic	White or Caucasian	64	117.9	7	0	120	120	0	0	0	0	0	1	1	3	220	ORTHOPEDICS
2017 Aug	Before group	54938	Female	77	Skilled Nursing Facility	Non-Hispanic	White or Caucasian	NA	80.3	9	0	669.9	669.9	0	0	0	1	0	0	1	3	266	NEUROSURGERY
2017 Aug	Before group	54942	Female	57	Home or Self Care	Non-Hispanic	White or Caucasian	69	95.9	6	0	0	0	0	0	0	0	0	1	1	2	52	GENERAL SURGERY
2017 Aug	Before group	54945	Female	61	Rehab Facility (not TCH)	Non-Hispanic	White or Caucasian	65	82.6	11	0	57	57	0	0	0	0	0	1	1	2	28	ORTHOPEDICS
2017 Aug	Before group	54946	Male	69	Home or Self Care	Non-Hispanic	White or Caucasian	NA	105.8	4	0	36	36	0	0	0	0	0	1	1	3	31	ORTHOPEDICS
2017 Aug	Before group	54956	Male	50	Home or Self Care	Non-Hispanic	White or Caucasian	73	86.6	7	0	60	60	0	0	0	0	0	1	1	4	108	GENERAL SURGERY
2017 Aug	Before group	55000	Male	34	Expired	Non-Hispanic	Unavailable	72	187.8	40	0	30	30	0	0	0	0	0	0	0	4	253	GENERAL SURGERY
2017 Aug	Before group	55005	Male	82	Home or Self Care	Non-Hispanic	African American	70	81.8	1	0	0	0	0	0	0	0	0	0	1	3	33	OPHTHALMOLOGY
2017 Aug	Before group	55076	Female	45	Home or Self Care	Non-Hispanic	White or Caucasian	63	64.5	13	0	407.91	407.91	0	0	0	0	0	0	1	4	340	THORACIC CARDIOVASCULAR
2017 Aug	Before group	55136	Female	66	Skilled Nursing Facility	Non-Hispanic	White or Caucasian	66	73.9	6	0	37.5	37.5	0	0	0	0	0	0	1	2	59	NEUROSURGERY
2017 Aug	Before group	55189	Female	70	Home Health Care Svc	Non-Hispanic	White or Caucasian	60	40.4	12	0	30	30	1	0	0	0	0	1	1	3	55	GENERAL SURGERY
2017 Aug	Before group	55192	Female	76	Home or Self Care	Non-Hispanic	White or Caucasian	61	57.5	2	7.5	0	7.5	0	0	0	0	0	0	1	2	56	OPHTHALMOLOGY
2017 Dec	Before group	37057	Female	64	Skilled Nursing Facility	Non-Hispanic	White or Caucasian	60	67.8	4	0	6	6	1	1	0	0	1	0	0	2	121	ORTHOPEDICS
2017 Dec	Before group	38639	Female	68	Home Health Care Svc	Non-Hispanic	Other	62	79.3	3	0	0	0	1	1	0	0	1	1	0	2	89	ORTHOPEDICS
2017 Dec	Before group	38648	Female	57	Home Health Care Svc	Non-Hispanic	White or Caucasian	69	79.1	3	0	27	27	1	1	0	0	1	1	1	2	100	ORTHOPEDICS
2017 Dec	Before group	38662	Female	58	Home Health Care Svc	Non-Hispanic	White or Caucasian	66	74.2	2	0	0	0	1	1	0	0	1	0	1	2	99	ORTHOPEDICS
2017 Dec	Before group	38679	Female	57	Home Health Care Svc	Non-Hispanic	White or Caucasian	63	68.5	2	0	15	15	1	1	0	0	1	1	1	2	94	ORTHOPEDICS
2017 Dec	Before group	38706	Male	56	Home Health Care Svc	Hispanic	Other	65	91.6	3	0	37.5	37.5	1	1	0	0	1	1	1	2	81	ORTHOPEDICS
2017 Dec	Before group	40196	Male	75	Home or Self Care	Non-Hispanic	Other	70	73.1	2	0	30	30	1	0	0	1	0	0	1	3	58	GENERAL SURGERY
2017 Dec	Before group	42017	Male	53	Home or Self Care	Non-Hispanic	White or Caucasian	68	120.5	4	0	180	180	0	0	0	1	0	1	1	3	269	NEUROSURGERY
2017 Dec	Before group	43407	Male	47	Home Health Care Svc	Non-Hispanic	White or Caucasian	70	89.7	2	0	37.5	37.5	1	1	0	0	1	1	1	2	96	ORTHOPEDICS
2017 Dec	Before group	43616	Female	58	Home Health Care Svc	Non-Hispanic	White or Caucasian	63	75	6	0	60	60	1	0	0	0	0	1	1	2	168	ORTHOPEDICS
2017 Dec	Before group	43675	Female	18	Home or Self Care	Non-Hispanic	African American	67	75.8	2	0	102	102	0	0	0	0	0	0	1	1	115	PLASTIC SURGERY
2017 Dec	Before group	43690	Female	75	Home or Self Care	Non-Hispanic	White or Caucasian	NA	NA	2	0	75	75	0	0	0	0	0	0	1	2	115	PLASTIC SURGERY
2017 Dec	Before group	44637	Male	18	Home or Self Care	Non-Hispanic	White or Caucasian	69	64.1	1	0	0	0	1	0	0	0	0	0	1	3	61	PEDIATRIC DENTISTRY
2017 Dec	Before group	45568	Female	24	Home or Self Care	Non-Hispanic	White or Caucasian	65	133	2	0	48	48	1	0	1	0	0	1	1	2	64	GENERAL SURGERY
2017 Dec	Before group	45571	Male	51	Home or Self Care	Non-Hispanic	White or Caucasian	72	85.7	6	15	63	78	0	0	0	0	0	1	1	2	181	NEUROSURGERY
2017 Dec	Before group	46378	Female	70	Home or Self Care	Non-Hispanic	White or Caucasian	63	73	2	0	6	6	1	1	0	0	1	1	1	1	163	OBSTETRICS-GYNECOLOGY
2017 Dec	Before group	46532	Female	54	Home Health Care Svc	Non-Hispanic	White or Caucasian	66	67.1	3	0	36	36	1	0	0	1	1	0	0	2	95	ORTHOPEDICS
2017 Dec	Before group	46547	Male	74	Home or Self Care	Non-Hispanic	White or Caucasian	74	88.4	2	0	7.5	7.5	0	0	0	0	0	0	1	3	165	THORACIC CARDIOVASCULAR
2017 Dec	Before group	47594	Female	67	Home Health Care Svc	Non-Hispanic	White or Caucasian	62	70.6	2	0	0	0	1	0	0	0	1	1	1	3	87	ORTHOPEDICS
2017 Dec	Before group	47735	Female	49	Home or Self Care	Non-Hispanic	White or Caucasian	66	99	2	0	15	15	0	0	0	1	0	0	1	3	98	GENERAL SURGERY
2017 Dec	Before group	49034	Male	74	Home or Self Care	Non-Hispanic	White or Caucasian	67	75.7	2	0	0	0	0	0	0	1	0	0	1	4	91	ORTHOPEDICS
2017 Dec	Before group	49292	Female	53	Home or Self Care	Non-Hispanic	White or Caucasian	64	74.6	4	0	37.5	37.5	1	0	0	0	0	1	1	2	660	PLASTIC SURGERY
2017 Dec	Before group	49530	Female	57	Home Health Care Svc	Non-Hispanic	White or Caucasian	65	108.9	5	0	231	231	1	0	0	0	0	1	1	3	275	ORTHOPEDICS
2017 Dec	Before group	49696	Male	55	Home or Self Care	Non-Hispanic	White or Caucasian	NA	84	1	7.5	24	31.5	0	0	0	0	0	0	1	2	65	GENERAL SURGERY
2017 Dec	Before group	50561	Male	63	Home or Self Care	Non-Hispanic	White or Caucasian	71	76.7	2	0	6	6	0	0	0	1	0	0	1	3	220	NEUROSURGERY
2017 Dec	Before group	50767	Female	32	Home or Self Care	Non-Hispanic	White or Caucasian	64	63.8	1	0	22.5	22.5	1	0	0	0	0	1	1	1	267	OTORHINOLARYNGOLOGY
2017 Dec	Before group	51095	Female	19	Home or Self Care	Non-Hispanic	White or Caucasian	63	63	4	0	49.5	49.5	0	0	1	0	0	1	1	2	272	ORTHOPEDICS
2017 Dec	Before group	51359	Female	56	Home or Self Care	Non-Hispanic	White or Caucasian	66	67.8	3	7.5	36	43.5	1	0	0	0	0	0	1	2	100	PLASTIC SURGERY
2017 Dec	Before group	51889	Female	44	Home or Self Care	Non-Hispanic	White or Caucasian	66	93.6	1	0	13.5	13.5	0	0	0	0	0	1	1	3	93	OBSTETRICS-GYNECOLOGY
2017 Dec	Before group	51924	Female	62	Home or Self Care	Non-Hispanic	White or Caucasian	66	88.5	2	0	0	0	1	1	0	0	1	1	1	2	272	OBSTETRICS-GYNECOLOGY
2017 Dec	Before group	52173	Male	18	Home or Self Care	Non-Hispanic	White or Caucasian	67	75.8	1	0	15	15	0	0	0	0	0	0	0	3	21	PEDIATRIC DENTISTRY
2017 Dec	Before group	53078	Male	60	Home or Self Care	Non-Hispanic	White or Caucasian	69	74.3	1	0	21	21	1	0	0	0	0	0	1	2	37	GENERAL SURGERY
2017 Dec	Before group	53471	Male	28	Home Health Care Svc	Non-Hispanic	White or Caucasian	66	86.5	2	0	52.5	52.5	1	1	0	0	1	0	1	3	103	ORTHOPEDICS
2017 Dec	Before group	54467	Male	32	Home or Self Care	Non-Hispanic	White or Caucasian	67	104.2	1	0	0	0	1	0	1	0	0	1	1	3	90	PEDIATRIC DENTISTRY
2017 Dec	Before group	54866	Male	78	Home or Self Care	Non-Hispanic	White or Caucasian	73	107.4	1	0	0	0	0	0	1	0	0	1	0	3	76	ORTHOPEDICS
2017 Dec	Before group	54900	Female	57	Home or Self Care	Non-Hispanic	White or Caucasian	56	94.7	2	0	0	0	0	0	0	1	0	0	1	3	66	PLASTIC SURGERY
2017 Dec	Before group	55022	Female	43	Home or Self Care	Non-Hispanic	White or Caucasian	62	66	2	0	6	6	1	1	1	0	1	1	1	2	216	OBSTETRICS-GYNECOLOGY
2017 Dec	Before group	55781	Male	55	Home or Self Care	Non-Hispanic	White or Caucasian	74	110	6	0	12	12	1	0	0	0	0	1	1	3	335	NEUROSURGERY
2017 Dec	Before group	56228	Male	62	Home Health Care Svc	Non-Hispanic	White or Caucasian	68	84.2	2	0	60	60	1	1	0	0	1	0	1	2	127	ORTHOPEDICS
2017 Dec	Before group	56293	Female	34	Home or Self Care	Non-Hispanic	White or Caucasian	66	102.2	3	0	52.5	52.5	0	0	0	0	0	1	1	3	156	GENERAL SURGERY
2017 Dec	Before group	56593	Female	50	Home or Self Care	Non-Hispanic	White or Caucasian	65	69.3	3	0	184.5	184.5	1	0	0	0	0	1	1	2	154	GENERAL SURGERY
2017 Dec	Before group	56995	Female	68	Home Health Care Svc	Non-Hispanic	White or Caucasian	NA	NA	3	10	0	10	1	1	0	0	0	1	0	2	93	ORTHOPEDICS
2017 Dec	Before group	57022	Female	62	Home Health Care Svc	Non-Hispanic	White or Caucasian	68	89.2	4	0	0	0	1	1	0	0	1	1	1	3	84	ORTHOPEDICS
2017 Dec	Before group	57069	Female	34	Home or Self Care	Non-Hispanic	White or Caucasian	65	103	2	0	12	12	1	1	0	0	1	1	1	2	139	OBSTETRICS-GYNECOLOGY
2017 Dec	Before group	57100	Male	83	Home Health Care Svc	Non-Hispanic	White or Caucasian	70	83.9	4	7.5	84	91.5	1	0	0	0	0	0	1	2	116	ORTHOPEDICS
2017 Dec	Before group	57106	Female	75	Skilled Nursing Facility	Non-Hispanic	White or Caucasian	60	82.7	4	0	6	6	1	1	1	0	1	1	1	3	137	ORTHOPEDICS
2017 Dec	Before group	57147	Female	62	Home Health Care Svc	Non-Hispanic	White or Caucasian	NA	NA	3	15	15	30	0	0	0	1	1	1	1	2	87	ORTHOPEDICS
2017 Dec	Before group	57225	Female	61	Home Health Care Svc	Non-Hispanic	White or Caucasian	70	86.1	2	0	4.5	4.5	1	1	0	0	1	0	0	2	79	ORTHOPEDICS
2017 Dec	Before group	57417	Female	52	Home Health Care Svc	Non-Hispanic	African American	65	96.6	8	0	27	27	1	0	0	0	1	1	1	2	183	ORTHOPEDICS
2017 Dec	Before group	57465	Female	35	Home or Self Care	Non-Hispanic	White or Caucasian	64	67.7	3	0	81	81	1	1	0	0	1	1	1	2	119	ORTHOPEDICS
2017 Dec	Before group	57509	Female	60	Home Health Care Svc	Hispanic	White or Caucasian	59	61.3	2	0	6	6	1	0	0	0	1	1	0	2	100	ORTHOPEDICS
2017 Dec	Before group	57553	Male	66	Home or Self Care	Non-Hispanic	White or Caucasian	69	90.3	5	0	159.75	159.75	0	0	0	0	0	0	1	3	364	UROLOGY
2017 Dec	Before group	57645	Male	74	Home or Self Care	Non-Hispanic	White or Caucasian	68	75.3	2	0	0	0	0	0	0	0	0	0	1	2	174	ORTHOPEDICS
2017 Dec	Before group	57733	Female	67	Rehab Facility (not TCH)	Non-Hispanic	White or Caucasian	58	110.4	8	0	180	180	0	0	0	0	0	0	1	3	284	NEUROSURGERY
2017 Dec	Before group	57748	Male	71	Home Health Care Svc	Non-Hispanic	White or Caucasian	71	114	3	0	54	54	1	0	0	0	1	1	1	3	144	ORTHOPEDICS
2017 Dec	Before group	57763	Male	51	Home Health Care Svc	Non-Hispanic	African American	69	103.1	8	0	45	45	1	1	1	0	1	1	1	3	94	ORTHOPEDICS
2017 Dec	Before group	57816	Female	64	Home Health Care Svc	Non-Hispanic	White or Caucasian	64	94.3	5	7.5	21	28.5	1	0	0	0	1	1	1	3	70	ORTHOPEDICS
2017 Dec	Before group	57831	Female	69	Skilled Nursing Facility	Non-Hispanic	White or Caucasian	63	84.6	4	0	0	0	1	1	0	0	1	1	1	2	104	ORTHOPEDICS
2017 Dec	Before group	57890	Female	43	Home or Self Care	Non-Hispanic	White or Caucasian	65	101.2	2	0	18	18	0	0	0	0	0	1	1	1	69	PLASTIC SURGERY
2017 Dec	Before group	58123	Female	52	Home or Self Care	Non-Hispanic	Asian	65	59.7	2	0	15	15	0	0	0	1	0	1	1	2	142	ORTHOPEDICS
2017 Dec	Before group	58401	Male	53	Home or Self Care	Non-Hispanic	African American	74	68.4	2	15	30	45	0	0	0	0	0	0	1	3	55	PLASTIC SURGERY
2017 Dec	Before group	58476	Male	57	Home Health Care Svc	Non-Hispanic	White or Caucasian	68	100.3	2	0	19.5	19.5	1	0	0	1	1	1	1	2	133	ORTHOPEDICS
2017 Dec	Before group	58520	Female	61	Home Health Care Svc	Non-Hispanic	Other	60	89.2	3	0	0	0	1	1	0	0	1	1	1	3	91	ORTHOPEDICS
2017 Dec	Before group	58559	Male	45	Home Health Care Svc	Non-Hispanic	White or Caucasian	67	92.9	2	7.5	60	67.5	1	1	0	0	1	0	1	2	111	ORTHOPEDICS
2017 Dec	Before group	58612	Female	63	Home Health Care Svc	Non-Hispanic	White or Caucasian	65	71.2	3	0	0	0	1	1	0	0	1	1	1	2	98	ORTHOPEDICS
2017 Dec	Before group	58775	Female	68	Home Health Care Svc	Hispanic	White or Caucasian	60	71.2	3	0	0	0	0	0	0	0	0	0	1	2	154	ORTHOPEDICS
2017 Dec	Before group	58893	Female	34	Home or Self Care	Non-Hispanic	African American	60	108.9	1	7.5	0	7.5	0	0	0	0	0	0	1	4	28	OPHTHALMOLOGY
2017 Dec	Before group	59018	Female	62	Home or Self Care	Non-Hispanic	White or Caucasian	66	77.7	2	0	7.5	7.5	0	0	0	1	0	1	1	2	263	UROLOGY
2017 Dec	Before group	59081	Male	59	Home Health Care Svc	Non-Hispanic	White or Caucasian	69	123.4	3	7.5	0	7.5	1	1	0	0	1	1	0	2	94	ORTHOPEDICS
2017 Dec	Before group	59437	Male	68	Home or Self Care	Non-Hispanic	White or Caucasian	69	81.6	4	0	15	15	1	0	0	0	0	1	1	3	262	NEUROSURGERY
2017 Dec	Before group	59445	Female	70	Home Health Care Svc	Non-Hispanic	White or Caucasian	68	62.1	2	0	30	30	1	1	0	0	1	1	1	2	118	ORTHOPEDICS
2017 Dec	Before group	59467	Male	57	Home or Self Care	Non-Hispanic	White or Caucasian	69	96.2	2	7.5	30	37.5	1	1	0	0	1	1	0	3	47	ORTHOPEDICS
2017 Dec	Before group	59593	Male	64	Home Health Care Svc	Non-Hispanic	African American	72	90.3	3	0	0	0	1	1	0	1	1	0	1	3	100	ORTHOPEDICS
2017 Dec	Before group	59650	Male	69	Rehab Facility (not TCH)	Non-Hispanic	African American	73	153.8	8	0	105	105	0	0	0	0	0	1	1	3	341	NEUROSURGERY
2017 Dec	Before group	59652	Male	74	Home or Self Care	Non-Hispanic	White or Caucasian	70	97	5	0	39	39	1	0	0	1	0	1	1	3	259	NEUROSURGERY
2017 Dec	Before group	59684	Male	59	Home or Self Care	Non-Hispanic	White or Caucasian	NA	NA	1	22.5	117	139.5	0	0	0	0	0	0	1	3	163	GENERAL SURGERY
2017 Dec	Before group	59704	Female	63	Home Health Care Svc	Non-Hispanic	African American	NA	NA	3	0	0	0	1	1	0	0	1	1	1	2	132	ORTHOPEDICS
2017 Dec	Before group	59740	Female	63	Home Health Care Svc	Non-Hispanic	White or Caucasian	64	68.9	2	0	0	0	1	1	0	0	1	1	0	2	102	ORTHOPEDICS
2017 Dec	Before group	59752	Female	69	Home Health Care Svc	Non-Hispanic	White or Caucasian	66	75.9	2	0	42	42	1	1	0	0	1	0	1	2	96	ORTHOPEDICS
2017 Dec	Before group	59759	Male	63	Home Health Care Svc	Non-Hispanic	White or Caucasian	71	97.1	2	0	0	0	1	1	0	0	1	1	1	3	102	ORTHOPEDICS
2017 Dec	Before group	59768	Male	62	Home Health Care Svc	Non-Hispanic	White or Caucasian	70	119.3	2	7.5	45	52.5	1	0	1	0	1	1	1	2	73	ORTHOPEDICS
2017 Dec	Before group	59888	Female	23	Home or Self Care	Non-Hispanic	Unavailable	62	100.9	2	0	82.5	82.5	0	0	0	1	0	1	1	1	181	PLASTIC SURGERY
2017 Dec	Before group	59890	Female	66	Home Health Care Svc	Hispanic	Other	59	60.6	3	0	300	300	1	1	0	0	1	0	1	2	77	ORTHOPEDICS
2017 Dec	Before group	59909	Male	48	Home or Self Care	Non-Hispanic	White or Caucasian	72	143.1	5	0	67.5	67.5	1	1	1	0	1	1	1	3	109	ORTHOPEDICS
2017 Dec	Before group	59983	Male	65	Home Health Care Svc	Non-Hispanic	White or Caucasian	70	121	3	7.5	37.5	45	0	1	1	0	1	1	1	3	100	ORTHOPEDICS
2017 Dec	Before group	60043	Female	58	Home or Self Care	Non-Hispanic	White or Caucasian	61	63.4	5	0	60	60	0	0	0	0	0	1	1	3	278	ORTHOPEDICS
2017 Dec	Before group	60084	Female	65	Home Health Care Svc	Non-Hispanic	White or Caucasian	66	87.1	2	0	48	48	0	1	0	0	1	1	1	3	111	ORTHOPEDICS
2017 Dec	Before group	60193	Female	73	Home Health Care Svc	Hispanic	White or Caucasian	65	64.4	2	0	36	36	1	1	0	1	1	1	1	2	80	ORTHOPEDICS
2017 Dec	Before group	60272	Female	53	Home or Self Care	Non-Hispanic	African American	69	64.5	2	0	37.5	37.5	1	0	1	0	0	0	1	2	274	OTORHINOLARYNGOLOGY
2017 Dec	Before group	60327	Male	63	Home or Self Care	Non-Hispanic	White or Caucasian	70	91.4	2	0	30	30	0	0	0	0	0	0	1	1	44	OTORHINOLARYNGOLOGY
2017 Dec	Before group	60330	Female	27	Home or Self Care	Non-Hispanic	White or Caucasian	62	67.3	4	0	0.75	0.75	1	1	1	0	1	1	1	2	91	GENERAL SURGERY
2017 Dec	Before group	60358	Female	75	Home Health Care Svc	Non-Hispanic	White or Caucasian	60	73.9	5	7.5	30	37.5	1	1	0	0	1	1	1	3	64	ORTHOPEDICS
2017 Dec	Before group	60476	Female	68	Home or Self Care	Non-Hispanic	White or Caucasian	63	91.6	2	0	37.5	37.5	1	1	0	1	1	1	1	2	138	OBSTETRICS-GYNECOLOGY
2017 Dec	Before group	60487	Female	56	Home Health Care Svc	Non-Hispanic	White or Caucasian	63	55.5	3	15	36	51	1	1	0	0	1	1	1	2	121	ORTHOPEDICS
2017 Dec	Before group	60546	Female	79	Home or Self Care	Non-Hispanic	White or Caucasian	70	88	3	0	12	12	0	0	0	0	0	0	1	2	121	ORTHOPEDICS
2017 Dec	Before group	60619	Male	69	Home or Self Care	Non-Hispanic	African American	71	136.2	3	0	22.5	22.5	0	0	1	0	0	1	1	3	170	NEUROSURGERY
2017 Dec	Before group	60634	Male	76	Home Health Care Svc	Non-Hispanic	White or Caucasian	72	103	2	0	15	15	0	0	1	0	0	1	1	3	153	ORTHOPEDICS
2017 Dec	Before group	60640	Female	60	Home Health Care Svc	Non-Hispanic	African American	65	94.3	5	0	30	30	1	0	0	0	1	1	1	3	108	ORTHOPEDICS
2017 Dec	Before group	60713	Female	63	Home or Self Care	Non-Hispanic	White or Caucasian	70	80.1	2	0	15	15	1	0	0	0	1	1	1	2	121	OBSTETRICS-GYNECOLOGY
2017 Dec	Before group	61173	Female	43	Home or Self Care	Non-Hispanic	African American	64	133.3	2	0	15	15	1	1	0	0	1	1	1	2	125	OBSTETRICS-GYNECOLOGY
2017 Dec	Before group	61366	Female	67	Home Health Care Svc	Non-Hispanic	White or Caucasian	67	99.1	2	15	6	21	1	1	1	0	1	0	0	2	103	ORTHOPEDICS
2017 Dec	Before group	61384	Male	62	Home or Self Care	Non-Hispanic	White or Caucasian	71	78.8	1	15	75	90	1	0	0	0	0	1	1	3	95	GENERAL SURGERY
2017 Dec	Before group	61407	Male	74	Home or Self Care	Non-Hispanic	White or Caucasian	67	67.6	2	0	3	3	1	0	0	0	0	0	1	2	131	OTORHINOLARYNGOLOGY
2017 Dec	Before group	61442	Male	66	Home or Self Care	Non-Hispanic	White or Caucasian	72	129.3	2	0	75	75	0	0	0	1	0	1	1	2	149	ORTHOPEDICS
2017 Dec	Before group	61483	Male	55	Home or Self Care	Non-Hispanic	White or Caucasian	75	83	3	0	36	36	1	0	0	1	0	1	1	3	297	UROLOGY
2017 Dec	Before group	61528	Male	64	Home or Self Care	Non-Hispanic	White or Caucasian	72	90.7	4	0	73.5	73.5	0	0	1	0	0	0	1	3	162	ORTHOPEDICS
2017 Dec	Before group	61651	Female	77	Home Health Care Svc	Non-Hispanic	White or Caucasian	62	87.1	3	7.5	36	43.5	1	0	0	1	1	0	1	3	71	ORTHOPEDICS
2017 Dec	Before group	61665	Female	61	Home Health Care Svc	Non-Hispanic	White or Caucasian	71	79.4	2	7.5	7.5	15	1	1	0	0	1	1	1	1	117	ORTHOPEDICS
2017 Dec	Before group	61724	Female	45	Home or Self Care	Non-Hispanic	White or Caucasian	64	67.8	2	0	30	30	0	0	0	0	0	0	1	2	143	GENERAL SURGERY
2017 Dec	Before group	61740	Male	80	Home or Self Care	Non-Hispanic	White or Caucasian	67	89.8	1	0	3	3	1	0	0	0	0	0	1	2	117	OTORHINOLARYNGOLOGY
2017 Dec	Before group	61753	Male	26	Home or Self Care	Non-Hispanic	White or Caucasian	73	112	1	7.5	36	43.5	0	0	0	0	0	0	1	2	64	ORTHOPEDICS
2017 Dec	Before group	61763	Male	66	Home or Self Care	Non-Hispanic	White or Caucasian	71	76.2	3	0	75	75	1	0	1	0	0	0	1	2	195	OTORHINOLARYNGOLOGY
2017 Dec	Before group	62027	Female	80	Skilled Nursing Facility	Non-Hispanic	White or Caucasian	61	91.4	4	0	9	9	0	0	0	0	1	0	1	3	85	ORTHOPEDICS
2017 Dec	Before group	62060	Male	41	Home Health Care Svc	Non-Hispanic	White or Caucasian	71	81.2	2	0	30	30	1	1	1	0	1	1	0	1	104	ORTHOPEDICS
2017 Dec	Before group	62122	Male	78	Home or Self Care	Non-Hispanic	White or Caucasian	76	107.2	2	0	36	36	1	0	1	0	0	0	1	2	122	OTORHINOLARYNGOLOGY
2017 Dec	Before group	62290	Male	51	Home Health Care Svc	Non-Hispanic	White or Caucasian	71	65.8	10	0	37.5	37.5	1	0	1	1	0	0	1	3	142	NEUROSURGERY
2017 Dec	Before group	62302	Female	76	Skilled Nursing Facility	Non-Hispanic	White or Caucasian	64	87.5	5	10	69	79	1	0	0	0	0	0	1	3	142	NEUROSURGERY
2017 Dec	Before group	62307	Female	57	Home Health Care Svc	Non-Hispanic	White or Caucasian	66	92.5	4	0	24	24	1	0	0	0	1	1	1	2	210	NEUROSURGERY
2017 Dec	Before group	62317	Male	56	Home Health Care Svc	Non-Hispanic	White or Caucasian	72	102.4	2	7.5	0	7.5	1	1	0	0	1	0	0	2	94	ORTHOPEDICS
2017 Dec	Before group	62341	Female	60	Home or Self Care	Non-Hispanic	White or Caucasian	66	62.1	1	0	0	0	1	0	1	0	0	1	1	2	123	OTORHINOLARYNGOLOGY
2017 Dec	Before group	62374	Female	56	Home or Self Care	Non-Hispanic	White or Caucasian	58	102.1	1	15	45	60	0	0	0	1	0	0	1	3	32	OBSTETRICS-GYNECOLOGY
2017 Dec	Before group	62396	Female	54	Home Health Care Svc	Non-Hispanic	White or Caucasian	64	111	5	0	51	51	0	0	0	1	0	1	1	3	246	NEUROSURGERY
2017 Dec	Before group	62401	Male	68	Home or Self Care	Non-Hispanic	White or Caucasian	73	80.9	1	0	30	30	0	0	0	0	0	0	1	3	133	GENERAL SURGERY
2017 Dec	Before group	62415	Female	34	Home or Self Care	Non-Hispanic	African American	67	115	3	0	0.75	0.75	1	1	0	0	1	1	1	2	226	OBSTETRICS-GYNECOLOGY
2017 Dec	Before group	62514	Female	64	Home or Self Care	Non-Hispanic	White or Caucasian	NA	NA	2	0	51	51	1	0	0	0	0	0	1	2	129	OTORHINOLARYNGOLOGY
2017 Dec	Before group	62580	Female	18	Home Health Care Svc	Non-Hispanic	White or Caucasian	69	72.1	11	0	90	90	0	0	0	1	0	1	1	2	278	NEUROSURGERY
2017 Dec	Before group	62652	Female	57	Home or Self Care	Non-Hispanic	White or Caucasian	64	133.1	2	0	0	0	0	1	0	1	0	1	1	3	NA	ORTHOPEDICS
2017 Dec	Before group	62658	Male	79	Rehab Facility (not TCH)	Non-Hispanic	White or Caucasian	NA	NA	4	0	96	96	0	0	0	0	0	1	1	3	306	NEUROSURGERY
2017 Dec	Before group	62664	Male	84	Home or Self Care	Non-Hispanic	White or Caucasian	74	101.2	2	0	6	6	1	0	0	0	0	1	1	2	88	UROLOGY
2017 Dec	Before group	62671	Female	77	Home or Self Care	Non-Hispanic	White or Caucasian	NA	60.1	1	0	180.14	180.14	0	0	0	0	0	0	0	3	33	OTORHINOLARYNGOLOGY
2017 Dec	Before group	62695	Female	55	Home or Self Care	Non-Hispanic	White or Caucasian	65	91	1	7.5	15	22.5	1	0	1	1	0	0	1	2	154	ORTHOPEDICS
2017 Dec	Before group	62699	Female	88	Home Health Care Svc	Non-Hispanic	White or Caucasian	61	56.4	4	0	6	6	1	0	0	0	1	1	1	2	124	GENERAL SURGERY
2017 Dec	Before group	62714	Male	62	Home Health Care Svc	Hispanic	Other	NA	NA	3	0	27	27	1	1	0	0	1	0	1	2	96	ORTHOPEDICS
2017 Dec	Before group	62833	Male	55	Home or Self Care	Non-Hispanic	Other	68	90.8	2	0	0	0	0	0	0	0	0	0	1	2	158	ORTHOPEDICS
2017 Dec	Before group	62861	Female	61	Home or Self Care	Non-Hispanic	White or Caucasian	66	102.1	3	0	45	45	0	0	0	0	0	1	1	2	137	PLASTIC SURGERY
2017 Dec	Before group	62864	Female	69	Home or Self Care	Non-Hispanic	White or Caucasian	66	99.4	5	0	255	255	1	0	0	0	0	0	1	3	223	UROLOGY
2017 Dec	Before group	62957	Female	56	Home or Self Care	Non-Hispanic	White or Caucasian	65	64.7	1	0	27	27	1	1	0	0	1	1	1	2	106	GENERAL SURGERY
2017 Dec	Before group	62962	Male	57	Home or Self Care	Non-Hispanic	White or Caucasian	72	91.7	2	0	0	0	1	1	0	0	1	0	1	2	113	ORTHOPEDICS
2017 Dec	Before group	62963	Female	52	Home or Self Care	Non-Hispanic	White or Caucasian	63	98.9	1	0	30	30	0	0	0	0	0	1	1	3	20	ORTHOPEDICS
2017 Dec	Before group	62984	Male	62	Home or Self Care	Non-Hispanic	White or Caucasian	70	70.2	1	0	15	15	0	0	0	0	0	0	1	1	86	ORTHOPEDICS
2017 Dec	Before group	63138	Female	49	Home or Self Care	Non-Hispanic	White or Caucasian	67	68.4	1	0	0	0	0	0	1	0	0	0	0	3	81	GENERAL SURGERY
2017 Dec	Before group	63154	Female	51	Home Health Care Svc	Non-Hispanic	White or Caucasian	64	102.9	2	7.5	6	13.5	1	1	1	0	1	1	0	2	121	ORTHOPEDICS
2017 Dec	Before group	63160	Female	48	Home or Self Care	Non-Hispanic	White or Caucasian	65	99.1	2	0	0	0	1	1	0	1	1	1	1	2	120	OBSTETRICS-GYNECOLOGY
2017 Dec	Before group	63191	Female	71	Home or Self Care	Hispanic	Native Hawaiian and Other Pacific Islander	63	56	8	0	75	75	0	0	0	1	0	1	1	3	445	UROLOGY
2017 Dec	Before group	63193	Female	26	Home or Self Care	Non-Hispanic	White or Caucasian	NA	193.7	3	0	0.75	0.75	1	1	0	0	1	1	1	3	138	OBSTETRICS-GYNECOLOGY
2017 Dec	Before group	63226	Female	36	Home or Self Care	Non-Hispanic	African American	62	78.8	3	0	0	0	1	0	0	0	1	1	1	2	142	OBSTETRICS-GYNECOLOGY
2017 Dec	Before group	63321	Female	68	Home or Self Care	Non-Hispanic	White or Caucasian	67	93.9	2	0	45	45	1	0	0	0	0	0	1	2	162	PLASTIC SURGERY
2017 Dec	Before group	63377	Female	61	Home Health Care Svc	Non-Hispanic	African American	62	65.5	2	0	60	60	0	0	0	1	0	0	1	3	101	ORTHOPEDICS
2017 Dec	Before group	63385	Female	68	Home or Self Care	Non-Hispanic	White or Caucasian	61	67.7	2	0	51	51	0	0	0	0	0	1	1	2	273	GENERAL SURGERY
2017 Dec	Before group	63402	Female	71	Skilled Nursing Facility	Non-Hispanic	White or Caucasian	63	70.7	5	0	40.5	40.5	1	0	0	0	0	1	1	2	178	NEUROSURGERY
2017 Dec	Before group	63435	Female	60	Home Health Care Svc	Non-Hispanic	African American	66	110	6	0	30	30	1	1	0	0	1	0	1	3	112	ORTHOPEDICS
2017 Dec	Before group	63536	Female	38	Home or Self Care	Non-Hispanic	White or Caucasian	64	82.7	3	0	24.75	24.75	0	0	0	0	0	1	1	1	345	GENERAL SURGERY
2017 Dec	Before group	63538	Male	50	Home or Self Care	Non-Hispanic	White or Caucasian	67	96.4	13	0	30	30	0	0	0	0	0	0	1	3	380	GENERAL SURGERY
2017 Dec	Before group	63668	Male	50	Home or Self Care	Non-Hispanic	White or Caucasian	69	77.4	1	0	30	30	1	0	0	0	0	1	1	2	172	OTORHINOLARYNGOLOGY
2017 Dec	Before group	63676	Female	69	Home Health Care Svc	Non-Hispanic	White or Caucasian	65	67.3	3	0	6	6	1	1	1	0	1	1	0	3	88	ORTHOPEDICS
2017 Dec	Before group	63678	Female	61	Skilled Nursing Facility	Non-Hispanic	White or Caucasian	62	56.3	4	0	7.5	7.5	1	1	1	0	1	1	1	3	160	ORTHOPEDICS
2017 Dec	Before group	63876	Female	48	Home or Self Care	Non-Hispanic	White or Caucasian	NA	64.3	3	0	42	42	0	0	0	0	0	1	1	3	34	GENERAL SURGERY
2017 Dec	Before group	63971	Female	45	Home or Self Care	Non-Hispanic	Other	60	67.3	2	0	52.5	52.5	1	0	0	1	0	1	1	2	153	PLASTIC SURGERY
2017 Dec	Before group	64035	Female	53	Home Health Care Svc	Non-Hispanic	White or Caucasian	65	139	12	0	55.5	55.5	1	0	1	0	0	1	1	3	315	ORTHOPEDICS
2017 Dec	Before group	64037	Male	51	Home or Self Care	Non-Hispanic	White or Caucasian	72	97.2	6	0	195	195	1	0	0	0	0	1	1	3	191	ORTHOPEDICS
2017 Dec	Before group	64045	Female	66	Home or Self Care	Non-Hispanic	White or Caucasian	57	69.9	2	0	0	0	1	0	1	0	1	1	1	2	170	OBSTETRICS-GYNECOLOGY
2017 Dec	Before group	64082	Male	66	Home Health Care Svc	Non-Hispanic	African American	67	93	3	0	21	21	1	1	0	0	1	1	1	3	191	ORTHOPEDICS
2017 Dec	Before group	64180	Female	27	Home or Self Care	Non-Hispanic	African American	64	45.4	4	0	18.75	18.75	1	1	1	0	1	1	1	2	126	OBSTETRICS-GYNECOLOGY
2017 Dec	Before group	64236	Female	35	Home or Self Care	Hispanic	White or Caucasian	62	89.5	1	15	21	36	0	0	0	0	0	0	1	2	101	GENERAL SURGERY
2017 Dec	Before group	64238	Female	31	Home or Self Care	Non-Hispanic	White or Caucasian	67	62.8	1	0	22.5	22.5	1	0	1	0	0	1	1	1	176	OTORHINOLARYNGOLOGY
2017 Dec	Before group	64279	Male	24	Home Health Care Svc	Non-Hispanic	White or Caucasian	68	75.7	2	7.5	36	43.5	1	0	1	0	0	1	1	1	176	ORTHOPEDICS
2017 Dec	Before group	64339	Male	65	Home or Self Care	Non-Hispanic	White or Caucasian	71	147.4	1	0	7.5	7.5	1	0	0	0	0	1	1	3	91	OTORHINOLARYNGOLOGY
2017 Dec	Before group	64356	Female	66	Home Health Care Svc	Non-Hispanic	White or Caucasian	70	103.4	2	0	78	78	1	1	0	0	1	1	1	2	82	ORTHOPEDICS
2017 Dec	Before group	64472	Female	53	Home or Self Care	Non-Hispanic	White or Caucasian	NA	NA	1	0	0	0	0	0	0	0	0	0	1	3	76	ORTHOPEDICS
2017 Dec	Before group	64515	Male	44	Home or Self Care	Non-Hispanic	African American	69	122.5	2	0	15	15	1	0	1	0	0	1	1	2	187	ORTHOPEDICS
2017 Dec	Before group	64531	Female	77	Skilled Nursing Facility	Non-Hispanic	White or Caucasian	59	76.6	25	0	394.9	394.9	0	0	0	0	0	0	1	4	285	THORACIC CARDIOVASCULAR
2017 Dec	Before group	64641	Male	60	Home Health Care Svc	Hispanic	Other	66	71	6	0	0.75	0.75	1	1	0	0	1	1	1	2	334	GENERAL SURGERY
2017 Dec	Before group	64675	Male	59	Home or Self Care	Non-Hispanic	African American	67	NA	1	0	15	15	0	0	1	0	0	0	1	3	127	ORTHOPEDICS
2017 Dec	Before group	64676	Male	33	Home or Self Care	Non-Hispanic	African American	68	73.3	2	0	186	186	0	0	0	0	0	0	1	3	304	UROLOGY
2017 Dec	Before group	64717	Female	60	Home Health Care Svc	Non-Hispanic	White or Caucasian	61	67.9	4	0	0.75	0.75	1	1	0	0	1	1	1	3	315	GENERAL SURGERY
2017 Dec	Before group	64756	Female	69	Home or Self Care	Non-Hispanic	African American	62	81.2	6	0	15	15	1	0	1	1	0	1	1	3	173	NEUROSURGERY
2017 Dec	Before group	64785	Male	47	Home or Self Care	Non-Hispanic	White or Caucasian	71	114	1	0	15	15	1	0	0	0	0	1	1	2	135	OTORHINOLARYNGOLOGY
2017 Dec	Before group	64812	Female	62	Home Health Care Svc	Non-Hispanic	White or Caucasian	71	134	4	0	37.5	37.5	1	1	1	0	1	1	1	3	83	ORTHOPEDICS
2017 Dec	Before group	64827	Male	84	Skilled Nursing Facility	Non-Hispanic	White or Caucasian	67	83	10	0	90	90	1	0	0	0	0	1	1	3	421	ORTHOPEDICS
2017 Dec	Before group	64832	Male	55	Home or Self Care	Non-Hispanic	White or Caucasian	73	134.3	3	0	67.5	67.5	1	0	1	0	0	1	1	3	249	ORTHOPEDICS
2017 Dec	Before group	64834	Male	48	Home or Self Care	Non-Hispanic	White or Caucasian	70	66.9	2	0	49.5	49.5	1	0	0	0	0	1	1	1	64	ORTHOPEDICS
2017 Dec	Before group	64835	Female	58	Home or Self Care	Non-Hispanic	African American	63	101	5	0	49.5	49.5	0	0	1	0	0	1	1	3	240	ORTHOPEDICS
2017 Dec	Before group	64886	Male	64	Home Health Care Svc	Non-Hispanic	White or Caucasian	70	98	3	0	7.5	7.5	1	0	0	0	1	1	1	2	72	ORTHOPEDICS
2017 Dec	Before group	64891	Male	63	Home Health Care Svc	Non-Hispanic	White or Caucasian	71	116.4	12	0	75	75	0	0	0	0	0	1	1	2	314	NEUROSURGERY
2017 Dec	Before group	64916	Female	37	Home or Self Care	Non-Hispanic	White or Caucasian	61	94.8	2	0	15	15	1	1	0	0	1	1	1	2	114	OBSTETRICS-GYNECOLOGY
2017 Dec	Before group	64961	Male	56	Home or Self Care	Non-Hispanic	White or Caucasian	75	129.6	2	0	0	0	1	0	1	1	0	1	1	2	161	ORTHOPEDICS
2017 Dec	Before group	65147	Male	56	Home or Self Care	Non-Hispanic	African American	75	90.9	1	0	15	15	0	0	0	1	0	0	1	3	50	OTORHINOLARYNGOLOGY
2017 Dec	Before group	65260	Male	88	Home or Self Care	Non-Hispanic	White or Caucasian	63	70.8	1	0	15	15	1	0	0	0	0	0	1	2	58	OTORHINOLARYNGOLOGY
2017 Dec	Before group	65276	Male	74	Home Health Care Svc	Non-Hispanic	White or Caucasian	71	96.9	2	0	37.5	37.5	1	0	0	0	1	0	1	2	71	ORTHOPEDICS
2017 Dec	Before group	65404	Female	31	Home or Self Care	Non-Hispanic	White or Caucasian	65	88.5	3	0	45	45	1	0	0	0	0	0	1	2	144	GENERAL SURGERY
2017 Dec	Before group	65413	Male	65	Home Health Care Svc	Non-Hispanic	White or Caucasian	71	92.1	3	0	0	0	1	1	0	0	0	1	1	3	101	ORTHOPEDICS
2017 Dec	Before group	65428	Female	83	Home Health Care Svc	Non-Hispanic	White or Caucasian	NA	NA	4	7.5	7.5	15	1	1	0	0	1	0	1	2	83	ORTHOPEDICS
2017 Dec	Before group	65656	Male	77	Home or Self Care	Non-Hispanic	African American	67	71	2	0	15	15	0	0	0	0	0	1	1	3	76	GENERAL SURGERY
2017 Dec	Before group	65690	Female	47	Home or Self Care	Hispanic	White or Caucasian	65	101.5	2	0	21	21	1	1	0	0	1	1	1	2	171	OBSTETRICS-GYNECOLOGY
2017 Dec	Before group	65712	Female	86	Home or Self Care	Non-Hispanic	White or Caucasian	65	85.3	2	0	21	21	0	0	1	0	0	0	1	3	219	NEUROSURGERY
2017 Dec	Before group	65793	Female	41	Home or Self Care	Non-Hispanic	White or Caucasian	65	66	2	15	0	15	1	1	0	0	1	1	1	2	159	OBSTETRICS-GYNECOLOGY
2017 Dec	Before group	65816	Male	28	Home or Self Care	Non-Hispanic	White or Caucasian	70	87.6	1	0	45	45	1	0	1	1	0	1	1	2	128	ORTHOPEDICS
2017 Dec	Before group	65825	Male	49	Home or Self Care	Non-Hispanic	White or Caucasian	73	137.9	10	0	45	45	0	0	1	1	0	0	1	3	238	GENERAL SURGERY
2017 Dec	Before group	65853	Female	61	Home or Self Care	Non-Hispanic	White or Caucasian	64	61.7	2	0	30	30	0	0	0	0	0	0	1	2	67	ORTHOPEDICS
2017 Dec	Before group	65910	Male	76	Home Health Care Svc	Non-Hispanic	White or Caucasian	72	85.3	2	7.5	49.5	57	1	0	0	0	0	1	1	3	283	THORACIC CARDIOVASCULAR
2017 Dec	Before group	65938	Female	60	Home Health Care Svc	Non-Hispanic	White or Caucasian	65	81.7	3	7.5	12	19.5	1	1	0	0	1	1	1	2	106	ORTHOPEDICS
2017 Dec	Before group	65953	Female	80	Home Health Care Svc	Non-Hispanic	White or Caucasian	63	74.5	3	0	0.75	0.75	1	0	0	0	1	1	1	3	142	OBSTETRICS-GYNECOLOGY
2017 Dec	Before group	65988	Male	67	Home Health Care Svc	Non-Hispanic	White or Caucasian	70	83.4	8	0	15	15	1	0	0	1	0	1	1	3	661	UROLOGY
2017 Dec	Before group	66018	Male	20	Home or Self Care	Non-Hispanic	White or Caucasian	68	110.7	2	0	63	63	1	0	1	0	0	0	1	1	181	ORTHOPEDICS
2017 Dec	Before group	66112	Female	57	Home or Self Care	Non-Hispanic	White or Caucasian	NA	111.2	6	0	33	33	1	0	0	1	0	1	1	2	170	ORTHOPEDICS
2017 Dec	Before group	66118	Male	64	Home or Self Care	Non-Hispanic	African American	62	66.4	2	0	18	18	1	0	0	0	0	0	1	2	62	ORTHOPEDICS
2017 Dec	Before group	66133	Male	49	Home or Self Care	Non-Hispanic	African American	72	98.4	2	0	9	9	0	0	0	0	0	1	1	3	83	GENERAL SURGERY
2017 Dec	Before group	66136	Male	69	Home or Self Care	Non-Hispanic	White or Caucasian	72	100	4	0	10.5	10.5	1	0	0	0	0	0	1	2	169	NEUROSURGERY
2017 Dec	Before group	66239	Female	39	Home or Self Care	Non-Hispanic	African American	66	104.3	1	0	0	0	0	0	0	0	0	1	1	3	31	ORTHOPEDICS
2017 Dec	Before group	66276	Male	83	Home or Self Care	Non-Hispanic	White or Caucasian	62	74.1	2	0	6	6	0	0	0	1	0	0	1	1	57	UROLOGY
2017 Dec	Before group	66355	Female	67	Home or Self Care	Non-Hispanic	White or Caucasian	62	76.6	1	0	0	0	1	1	0	0	1	1	1	3	40	OBSTETRICS-GYNECOLOGY
2017 Dec	Before group	66373	Female	72	Skilled Nursing Facility	Non-Hispanic	African American	60	91.3	12	0	390.48	390.48	0	0	0	0	0	0	1	3	436	THORACIC CARDIOVASCULAR
2017 Dec	Before group	66743	Male	59	Skilled Nursing Facility	Non-Hispanic	White or Caucasian	76	102.1	5	0	345	345	1	0	0	0	0	1	1	3	220	ORTHOPEDICS
2017 Dec	Before group	66746	Male	66	Home or Self Care	Non-Hispanic	White or Caucasian	74	100.8	1	0	87	87	1	0	0	0	0	1	1	2	99	ORTHOPEDICS
2017 Dec	Before group	66850	Female	72	Home or Self Care	Non-Hispanic	White or Caucasian	63	NA	1	0	15	15	0	0	0	0	0	0	1	2	51	PLASTIC SURGERY
2017 Dec	Before group	66923	Female	43	Home or Self Care	Non-Hispanic	White or Caucasian	66	69.5	1	0	15	15	0	0	0	0	0	0	1	2	44	OBSTETRICS-GYNECOLOGY
2017 Dec	Before group	66947	Female	60	Home Health Care Svc	Non-Hispanic	White or Caucasian	65	74.8	2	0	7.5	7.5	1	1	0	0	1	1	0	2	110	ORTHOPEDICS
2017 Dec	Before group	67204	Male	79	Skilled Nursing Facility	Non-Hispanic	White or Caucasian	72	124.7	4	0	0	0	0	0	0	0	0	0	1	3	114	ORTHOPEDICS
2017 Dec	Before group	67215	Male	57	Home or Self Care	Non-Hispanic	White or Caucasian	76	119.5	2	0	15	15	0	0	0	0	0	0	1	3	175	NEUROSURGERY
2017 Dec	Before group	67217	Male	57	Home or Self Care	Non-Hispanic	White or Caucasian	NA	NA	1	7.5	15	22.5	0	0	0	0	0	0	1	2	63	NEUROSURGERY
2017 Dec	Before group	67231	Female	68	Home or Self Care	Non-Hispanic	White or Caucasian	64	113	2	0	12	12	0	0	0	0	0	0	1	3	122	GENERAL SURGERY
2017 Dec	Before group	67236	Female	69	Home or Self Care	Non-Hispanic	White or Caucasian	59	70.2	2	0	27	27	1	0	0	0	0	0	1	3	205	ANESTHESIOLOGY
2017 Dec	Before group	67238	Male	62	Home or Self Care	Non-Hispanic	African American	67	62.4	2	0	24	24	0	0	0	0	0	0	1	2	104	GENERAL SURGERY
2017 Dec	Before group	67240	Female	63	Home or Self Care	Non-Hispanic	White or Caucasian	69	98.4	2	0	75	75	1	0	0	0	0	0	1	3	177	ANESTHESIOLOGY
2017 Dec	Before group	67248	Male	76	Home or Self Care	Non-Hispanic	White or Caucasian	68	74.8	8	0	0	0	0	0	1	0	0	0	0	2	42	ANESTHESIOLOGY
2017 Dec	Before group	67250	Female	26	Rehab Facility (not TCH)	Non-Hispanic	White or Caucasian	67	77.1	5	0	15	15	0	0	0	0	0	0	0	3	237	ANESTHESIOLOGY
2017 Dec	Before group	67256	Female	59	Home or Self Care	Hispanic	Other	61	77.7	1	0	48	48	1	0	0	0	0	0	1	3	200	GENERAL SURGERY
2017 Dec	Before group	67272	Female	59	Home Health Care Svc	Non-Hispanic	White or Caucasian	61	69.1	3	0	9	9	1	0	0	1	1	1	1	2	127	ORTHOPEDICS
2017 Dec	Before group	67373	Female	49	Home Health Care Svc	Non-Hispanic	White or Caucasian	69	111.2	13	0	580.62	580.62	0	0	0	1	0	0	1	4	314	THORACIC CARDIOVASCULAR
2017 Dec	Before group	67399	Male	52	Home or Self Care	Non-Hispanic	White or Caucasian	69	164.8	4	0	37.5	37.5	1	1	0	0	1	1	1	3	82	GENERAL SURGERY
2017 Dec	Before group	67402	Male	67	Home or Self Care	Non-Hispanic	White or Caucasian	72	97.6	2	0	30	30	0	0	0	0	0	0	1	2	117	GENERAL SURGERY
2017 Dec	Before group	67413	Female	78	Home or Self Care	Non-Hispanic	White or Caucasian	64	77.6	2	0	0	0	1	1	0	0	1	1	1	2	123	OBSTETRICS-GYNECOLOGY
2017 Dec	Before group	67459	Female	74	Home or Self Care	Non-Hispanic	White or Caucasian	61	79.6	2	0	3	3	1	1	1	1	1	1	1	2	118	OBSTETRICS-GYNECOLOGY
2017 Dec	Before group	67492	Male	59	Home or Self Care	Non-Hispanic	White or Caucasian	71	77.2	3	15	27.75	42.75	1	1	0	0	1	1	1	2	135	GENERAL SURGERY
2017 Dec	Before group	67570	Male	60	Home or Self Care	Non-Hispanic	White or Caucasian	73	98.2	3	0	18	18	1	0	0	0	0	0	1	2	277	NEUROSURGERY
2017 Dec	Before group	67574	Male	30	Discharged to Other Facility	Non-Hispanic	White or Caucasian	70	97.5	1	0	0	0	0	0	1	0	0	1	1	2	93	ORTHOPEDICS
2017 Dec	Before group	67584	Male	36	Home or Self Care	Non-Hispanic	African American	NA	NA	1	0	45	45	0	0	0	0	0	0	1	3	87	ORTHOPEDICS
2017 Dec	Before group	67593	Female	59	Home or Self Care	Non-Hispanic	White or Caucasian	64	68.4	4	0	40.5	40.5	0	0	0	1	0	1	1	3	125	NEUROSURGERY
2017 Dec	Before group	67636	Female	36	Home or Self Care	Non-Hispanic	White or Caucasian	71	85.6	2	0	69	69	1	0	1	0	0	1	1	1	170	THORACIC CARDIOVASCULAR
2017 Dec	Before group	67638	Male	65	Home or Self Care	Non-Hispanic	White or Caucasian	70	86.8	5	0	7.5	7.5	0	0	0	1	0	1	1	2	347	THORACIC CARDIOVASCULAR
2017 Dec	Before group	67694	Female	54	Home or Self Care	Non-Hispanic	White or Caucasian	63	88.5	3	0	24	24	1	0	0	0	0	1	1	2	318	NEUROSURGERY
2017 Dec	Before group	67749	Female	61	Home or Self Care	Non-Hispanic	White or Caucasian	67	74.8	4	0	0.75	0.75	1	1	0	0	1	1	1	2	161	OBSTETRICS-GYNECOLOGY
2017 Dec	Before group	67750	Female	40	Home or Self Care	Non-Hispanic	White or Caucasian	66	98.5	2	15	0	15	1	1	0	0	1	1	1	2	116	OBSTETRICS-GYNECOLOGY
2017 Dec	Before group	67755	Male	65	Home or Self Care	Non-Hispanic	White or Caucasian	71	147	2	0	82.5	82.5	1	0	1	0	0	0	1	3	105	OTORHINOLARYNGOLOGY
2017 Dec	Before group	67759	Female	38	Home or Self Care	Hispanic	White or Caucasian	62	115.1	1	0	6	6	0	0	0	1	0	0	1	2	140	GENERAL SURGERY
2017 Dec	Before group	67787	Female	70	Skilled Nursing Facility	Non-Hispanic	African American	62	84.3	10	0	8.1	8.1	1	1	0	0	1	1	1	3	317	OBSTETRICS-GYNECOLOGY
2017 Dec	Before group	67793	Female	43	Home or Self Care	Hispanic	White or Caucasian	66	69.1	1	0	36	36	0	0	0	0	0	1	1	1	120	GENERAL SURGERY
2017 Dec	Before group	67806	Male	55	Skilled Nursing Facility	Non-Hispanic	White or Caucasian	70	74.8	6	0	142.5	142.5	1	1	1	0	1	1	1	3	182	ORTHOPEDICS
2017 Dec	Before group	67833	Female	65	Home or Self Care	Non-Hispanic	African American	66	65.1	2	0	0	0	1	1	0	0	1	1	1	2	153	OBSTETRICS-GYNECOLOGY
2017 Dec	Before group	67841	Female	81	Skilled Nursing Facility	Non-Hispanic	White or Caucasian	66	88.1	4	0	21	21	1	1	1	1	1	1	1	3	138	ORTHOPEDICS
2017 Dec	Before group	67842	Female	70	Home or Self Care	Non-Hispanic	White or Caucasian	64	56	2	0	0	0	1	1	0	0	1	1	1	2	129	OBSTETRICS-GYNECOLOGY
2017 Dec	Before group	67851	Male	73	Home or Self Care	Non-Hispanic	White or Caucasian	72	103.1	4	0	21	21	0	0	0	1	0	0	1	3	250	NEUROSURGERY
2017 Dec	Before group	67887	Female	59	Home or Self Care	Non-Hispanic	White or Caucasian	63	83.7	1	7.5	45	52.5	1	1	0	0	1	1	1	3	41	OBSTETRICS-GYNECOLOGY
2017 Dec	Before group	67889	Female	44	Home or Self Care	Non-Hispanic	White or Caucasian	64	60	4	0	30	30	0	0	0	0	0	1	1	1	197	GENERAL SURGERY
2017 Dec	Before group	67890	Male	69	Home or Self Care	Non-Hispanic	White or Caucasian	71	93.7	4	0	9	9	0	0	0	0	0	1	1	4	317	GENERAL SURGERY
2017 Dec	Before group	67892	Female	56	Home or Self Care	Non-Hispanic	White or Caucasian	NA	NA	3	0	30	30	0	0	0	0	0	1	1	1	261	GENERAL SURGERY
2017 Dec	Before group	67893	Female	47	Home or Self Care	Non-Hispanic	White or Caucasian	65	63.5	3	0	12	12	0	0	0	0	0	0	1	4	291	GENERAL SURGERY
2017 Dec	Before group	67894	Female	23	Home or Self Care	Non-Hispanic	White or Caucasian	70	128.9	2	0	63	63	0	0	1	0	0	1	1	2	175	THORACIC CARDIOVASCULAR
2017 Dec	Before group	67930	Female	48	Home or Self Care	Non-Hispanic	African American	NA	78.8	3	0	45	45	1	1	0	0	1	1	1	2	85	OBSTETRICS-GYNECOLOGY
2017 Dec	Before group	67999	Female	60	Home or Self Care	Non-Hispanic	White or Caucasian	64	58	2	15	105	120	1	0	0	0	0	1	1	2	221	GENERAL SURGERY
2017 Dec	Before group	68007	Female	60	Home or Self Care	Non-Hispanic	White or Caucasian	61	48.8	2	0	0	0	1	1	0	0	1	1	1	2	132	OBSTETRICS-GYNECOLOGY
2017 Dec	Before group	68036	Male	59	Home or Self Care	Non-Hispanic	African American	68	103.6	1	10	27	37	1	0	0	0	0	1	1	2	156	NEUROSURGERY
2017 Dec	Before group	68046	Female	54	Long Term Care	Non-Hispanic	African American	NA	90.3	5	0	2429.65	2429.65	0	0	0	1	0	0	1	3	185	NEUROSURGERY
2017 Dec	Before group	68050	Female	60	Home or Self Care	Non-Hispanic	White or Caucasian	65	110.6	5	0	449.76	449.76	0	0	0	0	0	0	0	3	312	THORACIC CARDIOVASCULAR
2017 Dec	Before group	68060	Female	18	Home or Self Care	Non-Hispanic	White or Caucasian	68	59.1	10	7.5	67.5	75	1	0	0	0	0	1	1	2	220	PEDIATRIC SURGERY
2017 Dec	Before group	68187	Female	56	Home Health Care Svc	Non-Hispanic	White or Caucasian	69	91.4	2	0	0	0	0	0	0	0	0	1	1	3	143	ORTHOPEDICS
2017 Dec	Before group	68198	Male	74	Home or Self Care	Non-Hispanic	White or Caucasian	NA	NA	1	0	0	0	0	0	0	0	0	0	1	4	41	ORTHOPEDICS
2017 Dec	Before group	68247	Female	36	Home or Self Care	Non-Hispanic	White or Caucasian	65	76.2	1	0	30	30	0	0	0	0	0	0	1	2	90	PLASTIC SURGERY
2017 Dec	Before group	68321	Female	57	Home or Self Care	Non-Hispanic	White or Caucasian	61	111.1	1	0	0	0	0	0	0	0	0	0	1	3	22	UROLOGY
2017 Dec	Before group	68379	Male	60	Home or Self Care	Non-Hispanic	Other	78	104.3	1	15	45	60	0	0	0	0	0	1	1	2	89	GENERAL SURGERY
2017 Dec	Before group	68411	Male	40	Home or Self Care	Non-Hispanic	Asian	64	74.9	1	0	33	33	0	0	0	0	0	0	1	1	159	OPHTHALMOLOGY
2017 Dec	Before group	68424	Male	71	Home or Self Care	Non-Hispanic	White or Caucasian	66	93.4	2	0	163.5	163.5	1	0	0	0	0	1	1	3	313	UROLOGY
2017 Dec	Before group	68442	Female	22	Home or Self Care	Non-Hispanic	White or Caucasian	63	82.4	1	7.5	36	43.5	0	0	0	1	0	0	1	2	86	GENERAL SURGERY
2017 Dec	Before group	68453	Female	51	Home or Self Care	Non-Hispanic	White or Caucasian	68	104.2	13	0	15.75	15.75	1	1	0	0	1	1	1	3	172	GENERAL SURGERY
2017 Dec	Before group	68551	Female	73	Skilled Nursing Facility	Non-Hispanic	White or Caucasian	65	113.3	7	0	6.75	6.75	1	0	0	0	1	1	1	3	274	GENERAL SURGERY
2017 Dec	Before group	68585	Female	49	Home Health Care Svc	Non-Hispanic	White or Caucasian	60	95.7	17	0	105	105	0	0	1	0	0	1	1	4	392	THORACIC CARDIOVASCULAR
2017 Dec	Before group	68627	Female	73	Home Health Care Svc	Non-Hispanic	White or Caucasian	61	58.9	5	0	232.5	232.5	1	0	0	0	0	0	1	3	161	UROLOGY
2017 Dec	Before group	68650	Female	64	Home or Self Care	Non-Hispanic	White or Caucasian	62	89.5	2	0	48	48	1	0	0	0	0	1	1	2	99	ORTHOPEDICS
2017 Dec	Before group	68719	Female	51	Home or Self Care	Non-Hispanic	White or Caucasian	61	68.2	3	0	6.75	6.75	1	1	0	1	1	1	1	1	113	GENERAL SURGERY
2017 Dec	Before group	68738	Female	67	Home or Self Care	Non-Hispanic	White or Caucasian	63	140.5	2	0	0	0	1	0	0	0	1	1	1	3	255	OBSTETRICS-GYNECOLOGY
2017 Dec	Before group	68826	Male	75	Home or Self Care	Non-Hispanic	White or Caucasian	NA	67.1	1	0	30	30	0	0	0	0	0	0	1	3	39	NEUROSURGERY
2017 Dec	Before group	68855	Male	54	Home or Self Care	Non-Hispanic	White or Caucasian	72	95.4	4	7.5	57	64.5	1	0	0	0	0	1	1	2	125	GENERAL SURGERY
2017 Dec	Before group	68882	Male	50	Home or Self Care	Non-Hispanic	White or Caucasian	NA	141.5	5	0	42.75	42.75	0	0	0	0	0	1	1	3	383	GENERAL SURGERY
2017 Dec	Before group	68909	Female	51	Home or Self Care	Non-Hispanic	White or Caucasian	66	73.9	2	0	6	6	0	0	0	0	0	0	1	1	244	ORTHOPEDICS
2017 Dec	Before group	68918	Male	43	Home or Self Care	Non-Hispanic	White or Caucasian	70	89.3	2	15	42	57	0	0	0	0	0	1	1	2	85	ORTHOPEDICS
2017 Dec	Before group	68921	Male	61	Home or Self Care	Non-Hispanic	Other	72	104.6	4	0	217.5	217.5	0	0	0	0	0	1	1	2	329	UROLOGY
2017 Dec	Before group	69003	Female	63	Home Health Care Svc	Non-Hispanic	White or Caucasian	62	84.4	2	7.5	42	49.5	1	0	0	0	1	0	1	2	81	ORTHOPEDICS
2017 Dec	Before group	69027	Male	59	Home or Self Care	Non-Hispanic	White or Caucasian	69	99.1	2	0	0	0	0	0	0	0	0	0	1	2	63	GENERAL SURGERY
2017 Dec	Before group	69035	Male	61	Home or Self Care	Non-Hispanic	White or Caucasian	68	87.3	1	0	0	0	0	0	0	0	0	0	1	1	NA	NEUROSURGERY
2017 Dec	Before group	69036	Female	50	Home Health Care Svc	Non-Hispanic	White or Caucasian	62	93.8	4	0	238.5	238.5	1	0	0	0	0	1	1	2	174	ORTHOPEDICS
2017 Dec	Before group	69062	Female	56	Home or Self Care	Non-Hispanic	White or Caucasian	64	98.4	4	0	16.5	16.5	1	0	0	0	1	1	1	3	186	GENERAL SURGERY
2017 Dec	Before group	69064	Male	70	Home or Self Care	Non-Hispanic	White or Caucasian	64	68.6	4	0	55.5	55.5	0	0	0	1	0	1	1	3	132	NEUROSURGERY
2017 Dec	Before group	69075	Female	52	Home or Self Care	Non-Hispanic	White or Caucasian	66	86.2	2	0	57	57	0	0	0	1	0	1	1	2	76	GENERAL SURGERY
2017 Dec	Before group	69078	Female	63	Home or Self Care	Non-Hispanic	White or Caucasian	67	92.8	1	0	21	21	0	0	0	0	0	1	1	2	55	OBSTETRICS-GYNECOLOGY
2017 Dec	Before group	69081	Male	53	Home or Self Care	Non-Hispanic	White or Caucasian	69	83.4	6	0	376.79	376.79	0	0	0	0	0	0	1	3	279	THORACIC CARDIOVASCULAR
2017 Dec	Before group	69095	Female	60	Home or Self Care	Non-Hispanic	White or Caucasian	64	67.4	2	0	0	0	1	1	1	0	1	1	1	2	219	OBSTETRICS-GYNECOLOGY
2017 Dec	Before group	69106	Female	62	Home or Self Care	Non-Hispanic	White or Caucasian	60	61.8	6	0	0.75	0.75	1	1	0	0	1	1	1	2	184	GENERAL SURGERY
2017 Dec	Before group	69145	Female	83	Home or Self Care	Non-Hispanic	White or Caucasian	57	54.4	8	0	30.75	30.75	1	1	0	0	1	1	1	3	158	OBSTETRICS-GYNECOLOGY
2017 Dec	Before group	69157	Female	63	Home or Self Care	Non-Hispanic	White or Caucasian	NA	90.2	1	0	39	39	0	0	1	1	0	1	1	2	112	GENERAL SURGERY
2017 Dec	Before group	69160	Male	77	Home or Self Care	Non-Hispanic	White or Caucasian	75	84	1	0	37.5	37.5	0	0	0	0	0	0	1	2	98	OTORHINOLARYNGOLOGY
2017 Dec	Before group	69176	Male	26	Home or Self Care	Non-Hispanic	White or Caucasian	63	71.4	1	0	37.5	37.5	0	0	0	0	0	0	1	3	103	ORTHOPEDICS
2017 Dec	Before group	69214	Male	53	Home Health Care Svc	Non-Hispanic	White or Caucasian	70	103	3	0	30	30	1	0	0	0	0	0	0	2	83	ORTHOPEDICS
2017 Dec	Before group	69242	Female	48	Home Health Care Svc	Non-Hispanic	Asian	60	47.4	4	0	0.75	0.75	1	1	0	0	1	1	1	2	245	GENERAL SURGERY
2017 Dec	Before group	69267	Male	75	Home or Self Care	Non-Hispanic	White or Caucasian	69	47.6	2	0	36	36	1	0	0	0	0	0	1	2	75	OTORHINOLARYNGOLOGY
2017 Dec	Before group	69300	Male	50	Home or Self Care	Non-Hispanic	White or Caucasian	69	99.3	1	0	15	15	0	0	0	0	0	1	1	2	31	ORTHOPEDICS
2017 Dec	Before group	69396	Male	60	Home or Self Care	Non-Hispanic	White or Caucasian	71	86.4	4	0	0.75	0.75	1	0	1	0	1	1	1	3	165	GENERAL SURGERY
2017 Dec	Before group	69404	Female	60	Home or Self Care	Non-Hispanic	African American	NA	NA	1	0	0	0	1	0	0	0	0	0	1	3	117	THORACIC CARDIOVASCULAR
2017 Dec	Before group	69428	Female	56	Home or Self Care	Non-Hispanic	White or Caucasian	60	78.1	2	0	7.5	7.5	1	0	1	0	1	1	1	3	110	OBSTETRICS-GYNECOLOGY
2017 Dec	Before group	69470	Female	43	Home or Self Care	Non-Hispanic	White or Caucasian	65	81.1	2	0	97.5	97.5	0	0	0	1	0	1	1	2	158	GENERAL SURGERY
2017 Dec	Before group	69481	Female	81	Home or Self Care	Non-Hispanic	White or Caucasian	NA	NA	1	0	15	15	1	0	1	0	0	0	1	3	74	OTORHINOLARYNGOLOGY
2017 Dec	Before group	69491	Male	52	Home Health Care Svc	Non-Hispanic	White or Caucasian	73	88.9	6	0	109.5	109.5	1	0	0	0	0	1	1	2	435	NEUROSURGERY
2017 Dec	Before group	69518	Female	54	Home or Self Care	Non-Hispanic	White or Caucasian	66	99.1	2	0	6	6	0	0	0	1	0	1	1	2	31	NEUROSURGERY
2017 Dec	Before group	69528	Male	52	Home or Self Care	Non-Hispanic	White or Caucasian	68	167.1	2	15	112.5	127.5	1	0	1	0	0	1	1	3	144	GENERAL SURGERY
2017 Dec	Before group	69531	Male	70	Home or Self Care	Non-Hispanic	White or Caucasian	71	89.5	2	0	15	15	0	0	0	0	0	0	1	2	166	UROLOGY
2017 Dec	Before group	69532	Male	70	Home or Self Care	Patient Unavailable	Unavailable	71	93.4	2	0	81	81	0	0	0	0	0	0	1	3	125	GENERAL SURGERY
2017 Dec	Before group	69544	Female	73	Home or Self Care	Non-Hispanic	African American	66	113.5	4	0	6.75	6.75	1	0	0	0	1	1	1	3	289	PLASTIC SURGERY
2017 Dec	Before group	69552	Male	82	Home or Self Care	Non-Hispanic	White or Caucasian	72	105.9	2	0	30	30	1	0	1	0	0	0	1	3	197	OTORHINOLARYNGOLOGY
2017 Dec	Before group	69578	Male	87	Home or Self Care	Non-Hispanic	White or Caucasian	72	90.7	1	0	0	0	0	0	0	0	0	0	1	3	39	GENERAL SURGERY
2017 Dec	Before group	69582	Female	27	Home or Self Care	Non-Hispanic	White or Caucasian	73	101.2	2	0	15	15	1	1	0	0	1	1	1	2	317	OBSTETRICS-GYNECOLOGY
2017 Dec	Before group	69599	Female	73	Home or Self Care	Non-Hispanic	African American	64	86.3	2	0	45	45	0	0	0	0	0	0	1	4	103	GENERAL SURGERY
2017 Dec	Before group	69621	Male	53	Home or Self Care	Non-Hispanic	White or Caucasian	73	84.4	3	0	28.5	28.5	1	0	1	0	0	1	1	2	111	NEUROSURGERY
2017 Dec	Before group	69640	Female	77	Home Health Care Svc	Non-Hispanic	White or Caucasian	61	70.6	4	0	15	15	1	0	0	0	0	0	1	3	117	THORACIC CARDIOVASCULAR
2017 Dec	Before group	69649	Female	47	Home or Self Care	Non-Hispanic	White or Caucasian	69	129.7	2	0	30	30	0	1	0	0	1	1	1	2	156	OBSTETRICS-GYNECOLOGY
2017 Dec	Before group	69659	Female	49	Home or Self Care	Non-Hispanic	White or Caucasian	62	137.6	3	0	172.5	172.5	0	0	1	0	0	1	1	2	80	GENERAL SURGERY
2017 Dec	Before group	69676	Male	74	Home or Self Care	Non-Hispanic	White or Caucasian	69	89.2	1	0	30	30	1	0	1	0	0	0	1	3	34	GENERAL SURGERY
2017 Dec	Before group	69701	Male	56	Home or Self Care	Non-Hispanic	White or Caucasian	71	79.4	4	0	60	60	0	0	0	0	0	0	1	2	216	GENERAL SURGERY
2017 Dec	Before group	69754	Female	35	Home or Self Care	Non-Hispanic	White or Caucasian	63	53.5	2	0	12	12	1	1	0	0	1	1	1	2	125	OBSTETRICS-GYNECOLOGY
2017 Dec	Before group	69811	Female	66	Home or Self Care	Non-Hispanic	White or Caucasian	64	78.6	1	0	58.5	58.5	0	0	0	0	0	0	1	2	86	GENERAL SURGERY
2017 Dec	Before group	69833	Male	45	Home or Self Care	Non-Hispanic	White or Caucasian	71	95.8	1	5	45	50	0	0	0	0	0	0	1	3	64	GENERAL SURGERY
2017 Dec	Before group	69836	Male	60	Home Health Care Svc	Non-Hispanic	White or Caucasian	74	108.8	3	7.5	42	49.5	1	1	1	0	1	1	1	2	180	ORTHOPEDICS
2017 Dec	Before group	69857	Female	83	Home or Self Care	Non-Hispanic	White or Caucasian	NA	NA	1	0	0	0	0	0	0	0	0	0	1	3	29	UROLOGY
2017 Dec	Before group	69870	Female	55	Home or Self Care	Non-Hispanic	White or Caucasian	69	55.7	1	0	9	9	0	0	0	0	0	0	1	2	62	OBSTETRICS-GYNECOLOGY
2017 Dec	Before group	69892	Male	57	Home or Self Care	Non-Hispanic	White or Caucasian	70	96.4	3	7.5	30	37.5	0	0	0	0	0	1	1	2	183	ORTHOPEDICS
2017 Dec	Before group	69934	Female	72	Home or Self Care	Non-Hispanic	White or Caucasian	64	78.3	1	0	9	9	1	0	0	0	0	0	1	3	81	OTORHINOLARYNGOLOGY
2017 Dec	Before group	69963	Female	75	Home or Self Care	Non-Hispanic	White or Caucasian	64	51.8	11	0	228.31	228.31	0	0	1	0	0	0	1	4	269	THORACIC CARDIOVASCULAR
2017 Dec	Before group	69975	Female	50	Home or Self Care	Non-Hispanic	White or Caucasian	68	84.8	3	0	39	39	1	0	0	0	0	1	1	1	187	GENERAL SURGERY
2017 Dec	Before group	69976	Female	55	Home or Self Care	Non-Hispanic	White or Caucasian	67	83.5	4	0	157.5	157.5	0	0	0	0	0	0	1	3	193	GENERAL SURGERY
2017 Dec	Before group	70052	Female	50	Home or Self Care	Non-Hispanic	White or Caucasian	60	80.1	5	0	60	60	0	0	0	0	0	1	1	2	250	ORTHOPEDICS
2017 Dec	Before group	70053	Female	49	Home or Self Care	Non-Hispanic	White or Caucasian	69	108	1	7.5	48	55.5	0	0	0	0	0	1	1	3	61	ORTHOPEDICS
2017 Dec	Before group	70060	Male	62	Rehab Facility (not TCH)	Non-Hispanic	White or Caucasian	74	133.4	10	0	22.5	22.5	0	0	1	1	0	1	1	4	302	THORACIC CARDIOVASCULAR
2017 Dec	Before group	70064	Male	69	Home Health Care Svc	Non-Hispanic	White or Caucasian	70	68.9	5	0	0.75	0.75	1	1	0	0	1	1	1	2	355	GENERAL SURGERY
2017 Dec	Before group	70066	Female	55	Home or Self Care	Non-Hispanic	White or Caucasian	65	64.7	6	0	46.5	46.5	0	0	0	0	0	0	1	2	169	ORTHOPEDICS
2017 Dec	Before group	70096	Female	78	Skilled Nursing Facility	Non-Hispanic	African American	59	72.7	4	0	1046.07	1046.07	1	0	0	0	0	1	1	3	146	NEUROSURGERY
2017 Dec	Before group	70114	Female	55	Home or Self Care	Non-Hispanic	White or Caucasian	65	75.9	2	0	15	15	0	0	0	1	0	1	1	2	66	NEUROSURGERY
2017 Dec	Before group	70118	Male	26	Home or Self Care	Patient Unavailable	Unavailable	72	103.9	2	0	37.5	37.5	0	0	1	0	1	0	1	2	92	NEUROSURGERY
2017 Dec	Before group	70124	Male	69	Home or Self Care	Non-Hispanic	White or Caucasian	NA	NA	1	0	0	0	0	0	1	0	0	0	1	2	114	ORTHOPEDICS
2017 Dec	Before group	70139	Female	53	Home or Self Care	Non-Hispanic	White or Caucasian	62	103.6	1	0	12	12	0	0	1	0	0	0	1	2	21	UROLOGY
2017 Dec	Before group	70145	Female	60	Home or Self Care	Hispanic	Other	62	65.9	1	7.5	37.5	45	1	0	0	0	0	0	1	2	67	GENERAL SURGERY
2017 Dec	Before group	70148	Male	54	Home Health Care Svc	Non-Hispanic	White or Caucasian	NA	115.2	15	0	57	57	0	0	0	1	0	1	1	2	537	UROLOGY
2017 Dec	Before group	70160	Male	73	Home or Self Care	Non-Hispanic	White or Caucasian	65	58.3	1	7.5	19.5	27	1	0	0	0	0	0	1	2	127	GENERAL SURGERY
2017 Dec	Before group	70177	Female	67	Home or Self Care	Non-Hispanic	White or Caucasian	63	137	4	0	0.75	0.75	1	1	0	0	1	1	1	2	182	OBSTETRICS-GYNECOLOGY
2017 Dec	Before group	70210	Female	63	Home Health Care Svc	Non-Hispanic	White or Caucasian	67	87.2	2	0	0	0	1	0	0	0	1	1	0	2	101	ORTHOPEDICS
2017 Dec	Before group	70234	Male	66	Home or Self Care	Non-Hispanic	White or Caucasian	76	133.9	1	0	0	0	0	0	0	0	0	0	1	3	21	GENERAL SURGERY
2017 Dec	Before group	70265	Male	67	Home or Self Care	Non-Hispanic	White or Caucasian	72	100.2	4	0	36	36	1	0	0	1	1	1	1	3	204	GENERAL SURGERY
2017 Dec	Before group	70283	Female	66	Home Health Care Svc	Non-Hispanic	White or Caucasian	69	99.6	3	7.5	54	61.5	1	0	1	0	0	1	1	3	130	ORTHOPEDICS
2017 Dec	Before group	70284	Male	69	Home or Self Care	Non-Hispanic	White or Caucasian	72	86.3	3	0	7.5	7.5	0	0	0	0	0	0	1	2	134	NEUROSURGERY
2017 Dec	Before group	70322	Female	69	Home or Self Care	Non-Hispanic	African American	63	59.2	2	7.5	6	13.5	1	0	0	0	1	1	1	2	126	OBSTETRICS-GYNECOLOGY
2017 Dec	Before group	70328	Female	32	Home or Self Care	Hispanic	American Indian and Alaska Native	62	60.8	5	0	749.4	749.4	1	0	0	0	0	0	1	3	66	NEUROSURGERY
2017 Dec	Before group	70371	Male	69	Rehab Facility (not TCH)	Non-Hispanic	White or Caucasian	68	75.4	5	0	9	9	0	0	1	0	0	1	1	2	404	NEUROSURGERY
2017 Dec	Before group	70440	Male	63	Home or Self Care	Non-Hispanic	White or Caucasian	73	87.1	1	15	21	36	1	0	0	0	0	1	1	2	109	NEUROSURGERY
2017 Dec	Before group	70441	Male	64	Home or Self Care	Non-Hispanic	White or Caucasian	65	61.6	2	0	18	18	0	0	0	0	0	1	1	1	146	NEUROSURGERY
2017 Dec	Before group	70461	Female	38	Home or Self Care	Non-Hispanic	White or Caucasian	66	51.5	1	5	9	14	1	0	0	0	0	1	1	2	77	NEUROSURGERY
2017 Dec	Before group	70474	Female	62	Home Health Care Svc	Non-Hispanic	White or Caucasian	66	90.9	5	0	180	180	1	0	1	0	0	1	1	2	252	ORTHOPEDICS
2017 Dec	Before group	70498	Male	81	Home or Self Care	Non-Hispanic	White or Caucasian	68	78.6	4	0	22.5	22.5	0	0	0	1	0	0	1	3	172	NEUROSURGERY
2017 Dec	Before group	70544	Male	64	Expired	Non-Hispanic	White or Caucasian	69	92.1	21	0	75	75	0	0	0	1	0	0	1	4	627	GENERAL SURGERY
2017 Dec	Before group	70559	Male	48	Home or Self Care	Non-Hispanic	White or Caucasian	70	145.1	3	0	48	48	0	0	1	0	0	0	1	3	167	NEUROSURGERY
2017 Dec	Before group	70584	Female	54	Home or Self Care	Non-Hispanic	White or Caucasian	67	76	2	5	73.5	78.5	1	0	0	0	0	0	1	3	105	OTORHINOLARYNGOLOGY
2017 Dec	Before group	70587	Male	79	Home or Self Care	Non-Hispanic	White or Caucasian	71	117.9	2	0	0	0	0	0	1	0	0	0	1	3	225	NEUROSURGERY
2017 Dec	Before group	70588	Male	79	Home or Self Care	Non-Hispanic	White or Caucasian	71	116.6	1	0	15	15	0	0	0	0	0	0	1	3	32	NEUROSURGERY
2017 Dec	Before group	70601	Female	37	Home or Self Care	Non-Hispanic	White or Caucasian	66	108.4	2	0	6	6	1	1	0	0	1	1	1	3	158	OBSTETRICS-GYNECOLOGY
2017 Dec	Before group	70612	Male	79	Home or Self Care	Hispanic	White or Caucasian	NA	NA	1	0	45	45	0	0	0	0	0	0	1	3	46	OTORHINOLARYNGOLOGY
2017 Dec	Before group	70666	Male	76	Skilled Nursing Facility	Non-Hispanic	White or Caucasian	74	91.3	24	0	2433.29	2433.29	0	0	0	0	0	0	1	3	259	NEUROSURGERY
2017 Dec	Before group	70680	Female	47	Home or Self Care	Non-Hispanic	White or Caucasian	64	101	4	0	0.75	0.75	1	1	0	0	1	1	1	3	258	GENERAL SURGERY
2017 Dec	Before group	70690	Female	58	Home Health Care Svc	Non-Hispanic	White or Caucasian	64	109.8	3	0	19.5	19.5	0	0	0	1	0	1	1	2	183	NEUROSURGERY
2017 Dec	Before group	70703	Male	61	Home Health Care Svc	Non-Hispanic	White or Caucasian	66	86.3	5	0	398.06	398.06	0	0	0	0	0	0	1	4	260	THORACIC CARDIOVASCULAR
2017 Dec	Before group	70704	Female	25	TCH (UVA)	Hispanic	Other	61	74.5	11	0	33	33	0	0	0	0	0	1	0	2	137	PLASTIC SURGERY
2017 Dec	Before group	70706	Male	84	Home or Self Care	Non-Hispanic	White or Caucasian	69	62.9	2	0	6	6	0	0	1	0	0	0	1	3	87	GENERAL SURGERY
2017 Dec	Before group	70710	Male	51	Home or Self Care	Non-Hispanic	White or Caucasian	71	85.1	2	0	6	6	0	0	1	0	0	0	1	3	144	GENERAL SURGERY
2017 Dec	Before group	70714	Female	84	Home or Self Care	Non-Hispanic	African American	63	63.9	2	0	3	3	0	0	0	0	0	0	1	2	101	GENERAL SURGERY
2017 Dec	Before group	70732	Female	64	Home or Self Care	Non-Hispanic	White or Caucasian	68	101.6	2	0	7.5	7.5	1	0	0	0	1	1	1	2	149	OBSTETRICS-GYNECOLOGY
2017 Dec	Before group	70735	Female	52	Home or Self Care	Non-Hispanic	White or Caucasian	64	60.6	2	0	3	3	1	1	0	0	1	1	1	2	125	OBSTETRICS-GYNECOLOGY
2017 Dec	Before group	70766	Female	77	Home or Self Care	Non-Hispanic	White or Caucasian	65	90.1	1	0	7.5	7.5	0	0	0	0	0	0	1	2	61	GENERAL SURGERY
2017 Dec	Before group	70767	Male	68	Skilled Nursing Facility	Non-Hispanic	African American	69	61.3	2	0	19.5	19.5	0	0	0	1	0	1	1	3	73	ORTHOPEDICS
2017 Dec	Before group	70771	Female	61	Home or Self Care	Non-Hispanic	White or Caucasian	62	78.5	2	0	45	45	0	0	0	0	0	1	1	3	144	NEUROSURGERY
2017 Dec	Before group	70809	Female	52	Home or Self Care	Non-Hispanic	White or Caucasian	66	68.4	4	0	8.25	8.25	1	1	0	0	1	1	1	2	272	GENERAL SURGERY
2017 Dec	Before group	70812	Female	40	Home or Self Care	Non-Hispanic	White or Caucasian	66	78.4	1	0	52.5	52.5	1	1	0	1	1	1	1	2	54	OBSTETRICS-GYNECOLOGY
2017 Dec	Before group	70824	Female	38	Home or Self Care	Non-Hispanic	White or Caucasian	59	50.7	1	0	7.5	7.5	1	0	0	0	0	0	1	1	65	GENERAL SURGERY
2017 Dec	Before group	70862	Female	60	Home or Self Care	Non-Hispanic	White or Caucasian	63	103.6	1	0	13.5	13.5	1	0	0	0	0	1	1	2	47	GENERAL SURGERY
2017 Dec	Before group	70864	Female	60	Home or Self Care	Non-Hispanic	White or Caucasian	63	103.2	2	0	105	105	0	0	1	0	0	0	1	3	176	GENERAL SURGERY
2017 Dec	Before group	70873	Male	78	Home or Self Care	Non-Hispanic	African American	68	96	4	0	12	12	0	0	0	1	0	0	1	3	140	UROLOGY
2017 Dec	Before group	70874	Female	49	Home or Self Care	Hispanic	Other	NA	120.7	2	0	54	54	0	0	1	0	0	1	1	2	81	GENERAL SURGERY
2017 Dec	Before group	70908	Female	42	Home Health Care Svc	Non-Hispanic	White or Caucasian	63	73.3	4	0	0.75	0.75	1	0	0	0	1	1	1	2	361	GENERAL SURGERY
2017 Dec	Before group	70931	Female	61	Nursing Facility	Patient Unavailable	Unavailable	62	85.7	1	0	0	0	0	0	0	1	0	0	1	3	36	OPHTHALMOLOGY
2017 Dec	Before group	70988	Female	29	Home or Self Care	Non-Hispanic	White or Caucasian	74	71.1	2	0	21	21	0	0	0	0	0	0	1	1	164	OTORHINOLARYNGOLOGY
2017 Dec	Before group	71000	Female	50	Home or Self Care	Non-Hispanic	White or Caucasian	60	82.5	1	7.5	87	94.5	1	0	0	0	0	0	1	2	52	GENERAL SURGERY
2017 Dec	Before group	71005	Female	58	Home or Self Care	Non-Hispanic	White or Caucasian	66	111.1	1	7.5	45	52.5	1	0	1	0	0	0	1	2	110	GENERAL SURGERY
2017 Dec	Before group	71010	Male	63	Home or Self Care	Non-Hispanic	White or Caucasian	70	98.6	4	0	27.75	27.75	1	0	0	0	1	1	1	3	106	THORACIC CARDIOVASCULAR
2017 Dec	Before group	71076	Female	66	Home or Self Care	Non-Hispanic	White or Caucasian	62	68.5	7	0	6.75	6.75	1	1	0	0	1	1	1	3	312	THORACIC CARDIOVASCULAR
2017 Dec	Before group	71099	Female	73	Home Health Care Svc	Non-Hispanic	White or Caucasian	63	78.6	3	0	0.75	0.75	1	0	0	0	1	1	1	3	69	THORACIC CARDIOVASCULAR
2017 Dec	Before group	71147	Female	47	Home Health Care Svc	Non-Hispanic	White or Caucasian	65	154.3	4	0	795	795	0	0	1	1	0	1	1	3	227	GENERAL SURGERY
2017 Dec	Before group	71154	Female	59	Home or Self Care	Non-Hispanic	White or Caucasian	68	140.8	3	15	156	171	1	0	0	0	0	1	1	3	70	GENERAL SURGERY
2017 Dec	Before group	71169	Male	51	Home or Self Care	Non-Hispanic	White or Caucasian	71	88.9	2	0	51	51	0	0	0	1	0	0	1	3	92	NEUROSURGERY
2017 Dec	Before group	71179	Male	51	Home Health Care Svc	Non-Hispanic	White or Caucasian	67	123	3	0	45	45	1	1	0	0	1	1	1	3	116	ORTHOPEDICS
2017 Dec	Before group	71203	Female	77	Home or Self Care	Non-Hispanic	White or Caucasian	62	92.8	2	7.5	30	37.5	1	1	0	0	1	1	1	2	303	OBSTETRICS-GYNECOLOGY
2017 Dec	Before group	71210	Female	35	Home or Self Care	Non-Hispanic	White or Caucasian	65	85.9	2	15	30.75	45.75	1	0	0	0	1	0	1	2	70	OBSTETRICS-GYNECOLOGY
2017 Dec	Before group	71230	Female	39	Home or Self Care	Non-Hispanic	White or Caucasian	62	77.4	2	7.5	60	67.5	0	0	1	0	0	0	1	2	59	GENERAL SURGERY
2017 Dec	Before group	71247	Female	56	Rehab Facility (not TCH)	Non-Hispanic	African American	64	108.9	5	0	60	60	1	0	1	0	0	1	1	3	120	ORTHOPEDICS
2017 Dec	Before group	71264	Male	47	Home or Self Care	Non-Hispanic	White or Caucasian	72	104.1	1	7.5	26.25	33.75	0	0	0	0	0	0	1	2	204	OTORHINOLARYNGOLOGY
2017 Dec	Before group	71333	Female	28	Home or Self Care	Non-Hispanic	White or Caucasian	64	64.5	1	0	30	30	1	1	0	1	1	1	1	2	65	OBSTETRICS-GYNECOLOGY
2017 Dec	Before group	71367	Female	74	Home or Self Care	Non-Hispanic	White or Caucasian	61	89.9	3	0	13.5	13.5	0	0	0	0	0	0	1	3	102	NEUROSURGERY
2017 Dec	Before group	71404	Male	79	Home or Self Care	Non-Hispanic	White or Caucasian	74	116.7	2	0	22.5	22.5	0	0	0	1	0	0	1	3	70	UROLOGY
2017 Dec	Before group	71428	Male	29	Home or Self Care	Non-Hispanic	White or Caucasian	64	68	1	0	15	15	0	0	0	0	0	0	1	3	34	OPHTHALMOLOGY
2017 Dec	Before group	71442	Female	61	Home or Self Care	Non-Hispanic	White or Caucasian	64	79.4	2	7.5	0	7.5	1	0	0	0	0	0	0	3	NA	CARDIOVASCULAR
2017 Dec	Before group	71447	Female	48	Home or Self Care	Non-Hispanic	White or Caucasian	67	131.3	1	0	51	51	0	0	0	0	0	1	1	3	105	OBSTETRICS-GYNECOLOGY
2017 Dec	Before group	71533	Male	33	Home or Self Care	Non-Hispanic	African American	68	83	2	0	0	0	0	0	0	0	0	0	1	2	78	ORTHOPEDICS
2017 Dec	Before group	71573	Female	74	Home or Self Care	Non-Hispanic	White or Caucasian	65	65.4	2	0	0	0	0	0	0	0	0	1	1	2	198	ORTHOPEDICS
2017 Dec	Before group	71589	Male	79	Home Health Care Svc	Non-Hispanic	White or Caucasian	70	71.9	3	7.5	0	7.5	1	1	0	0	1	1	0	2	93	ORTHOPEDICS
2017 Dec	Before group	71594	Male	38	Home or Self Care	Non-Hispanic	African American	70	110.8	6	0	627.99	627.99	0	0	0	0	0	0	1	3	436	THORACIC CARDIOVASCULAR
2017 Dec	Before group	71622	Female	31	Home or Self Care	Non-Hispanic	White or Caucasian	NA	109.8	2	0	30	30	1	1	0	0	1	1	1	2	243	OBSTETRICS-GYNECOLOGY
2017 Dec	Before group	71625	Female	86	Home or Self Care	Non-Hispanic	White or Caucasian	65	78.5	2	0	15	15	1	0	0	1	0	0	1	2	38	UROLOGY
2017 Dec	Before group	71635	Female	38	Home or Self Care	Non-Hispanic	Other	70	58.1	4	0	1553.1	1553.1	0	0	0	1	0	0	1	2	155	NEUROSURGERY
2017 Dec	Before group	71690	Female	55	Home or Self Care	Non-Hispanic	African American	59	86.9	4	0	63	63	0	0	0	0	0	1	1	3	162	ORTHOPEDICS
2017 Dec	Before group	71694	Male	61	Home Health Care Svc	Non-Hispanic	White or Caucasian	62	108.6	7	0	180	180	0	0	0	0	0	1	1	3	593	ORTHOPEDICS
2017 Dec	Before group	71699	Male	70	Home or Self Care	Non-Hispanic	White or Caucasian	72	92.2	2	0	45.75	45.75	0	0	0	0	0	0	1	2	155	GENERAL SURGERY
2017 Dec	Before group	71708	Female	72	Home or Self Care	Non-Hispanic	White or Caucasian	62	54	3	0	23.25	23.25	0	0	0	0	0	1	1	2	178	GENERAL SURGERY
2017 Dec	Before group	71749	Male	55	Home or Self Care	Non-Hispanic	White or Caucasian	70	83	4	0	54	54	1	0	1	0	0	1	1	2	173	ORTHOPEDICS
2017 Dec	Before group	71755	Male	58	Home or Self Care	Non-Hispanic	White or Caucasian	65	59.1	4	0	0.75	0.75	1	1	0	0	1	1	1	2	184	GENERAL SURGERY
2017 Dec	Before group	71773	Female	70	Home Health Care Svc	Non-Hispanic	White or Caucasian	NA	97.6	6	0	6	6	0	0	0	0	0	1	1	3	144	NEUROSURGERY
2017 Dec	Before group	71783	Male	65	Home or Self Care	Non-Hispanic	White or Caucasian	76	119.7	2	0	228	228	1	0	0	0	0	0	1	3	109	GENERAL SURGERY
2017 Dec	Before group	71784	Female	67	Home or Self Care	Non-Hispanic	White or Caucasian	64	114.8	1	7.5	52.5	60	1	0	1	0	0	0	1	3	80	GENERAL SURGERY
2017 Dec	Before group	71812	Female	67	Home or Self Care	Non-Hispanic	White or Caucasian	66	80.8	3	0	63	63	0	0	1	0	0	0	1	3	118	THORACIC CARDIOVASCULAR
2017 Dec	Before group	71857	Male	82	Home or Self Care	Non-Hispanic	White or Caucasian	75	83.5	2	0	15	15	0	0	0	0	0	0	1	3	36	UROLOGY
2017 Dec	Before group	71866	Female	55	Home or Self Care	Non-Hispanic	White or Caucasian	63	102.4	1	7.5	15	22.5	1	1	0	0	1	1	1	2	93	OBSTETRICS-GYNECOLOGY
2017 Dec	Before group	71883	Female	59	Home or Self Care	Non-Hispanic	White or Caucasian	60	109.6	1	0	30	30	0	0	1	0	0	0	0	2	185	ANESTHESIOLOGY
2017 Dec	Before group	71912	Male	64	Home or Self Care	Non-Hispanic	White or Caucasian	NA	85.9	5	0	30.75	30.75	1	0	0	0	0	1	1	3	311	GENERAL SURGERY
2017 Dec	Before group	71935	Male	68	Home or Self Care	Non-Hispanic	White or Caucasian	70	100.2	2	0	12	12	1	0	1	0	0	0	1	3	300	NEUROSURGERY
2017 Dec	Before group	71937	Female	66	Home or Self Care	Non-Hispanic	African American	64	80.2	1	0	7.5	7.5	1	0	1	0	0	0	1	3	74	GENERAL SURGERY
2017 Dec	Before group	71966	Male	20	Home or Self Care	Non-Hispanic	White or Caucasian	69	65.4	1	0	7.5	7.5	0	0	1	0	0	0	1	2	14	ORTHOPEDICS
2017 Dec	Before group	71994	Male	84	Home Health Care Svc	Non-Hispanic	White or Caucasian	68	87.7	4	0	159	159	1	0	0	0	0	1	1	3	266	UROLOGY
2017 Dec	Before group	72120	Female	68	Home or Self Care	Non-Hispanic	White or Caucasian	NA	NA	1	0	0	0	0	0	0	0	0	0	1	2	NA	OTORHINOLARYNGOLOGY
2017 Dec	Before group	72155	Male	64	Home Health Care Svc	Non-Hispanic	White or Caucasian	66	69.1	8	0	0.75	0.75	0	0	0	1	1	1	1	3	194	GENERAL SURGERY
2017 Dec	Before group	72162	Female	74	Home or Self Care	Non-Hispanic	White or Caucasian	61	93.1	2	0	2864.86	2864.86	0	0	0	0	0	1	1	3	246	THORACIC CARDIOVASCULAR
2017 Dec	Before group	72167	Male	50	Home or Self Care	Non-Hispanic	African American	69	81	2	0	39	39	0	0	0	0	0	1	1	2	215	OTORHINOLARYNGOLOGY
2017 Dec	Before group	72173	Male	52	Home or Self Care	Non-Hispanic	White or Caucasian	66	63	1	7.5	7.5	15	1	0	0	0	0	1	1	2	108	GENERAL SURGERY
2017 Dec	Before group	72177	Male	64	Home or Self Care	Non-Hispanic	White or Caucasian	68	113.1	1	7.5	30	37.5	0	0	0	0	0	0	1	3	80	OPHTHALMOLOGY
2017 Dec	Before group	72182	Male	69	Home or Self Care	Non-Hispanic	White or Caucasian	NA	NA	1	0	37.5	37.5	0	0	0	0	0	0	1	3	41	OTORHINOLARYNGOLOGY
2017 Dec	Before group	72186	Male	64	Home or Self Care	Non-Hispanic	Other	67	108.1	1	7.5	42	49.5	1	0	0	0	0	0	1	3	161	GENERAL SURGERY
2017 Dec	Before group	72195	Female	67	Home or Self Care	Non-Hispanic	White or Caucasian	67	73.5	3	0	123	123	0	0	0	0	0	1	1	2	164	GENERAL SURGERY
2017 Dec	Before group	72199	Female	42	Home or Self Care	Non-Hispanic	White or Caucasian	61	53.9	4	0	1433.02	1433.02	0	0	0	1	0	0	1	3	314	NEUROSURGERY
2017 Dec	Before group	72214	Female	26	Psychiatric Hospital	Non-Hispanic	White or Caucasian	67	95.2	61	20	45	65	0	0	0	0	0	1	1	2	47	PLASTIC SURGERY
2017 Dec	Before group	72216	Female	34	Home or Self Care	Non-Hispanic	White or Caucasian	64	139.5	2	0	111	111	0	0	0	0	0	0	1	3	137	GENERAL SURGERY
2017 Dec	Before group	72238	Female	37	Home or Self Care	Non-Hispanic	White or Caucasian	67	142.4	2	0	30	30	1	1	0	0	1	1	1	2	123	OBSTETRICS-GYNECOLOGY
2017 Dec	Before group	72240	Female	48	Home or Self Care	Hispanic	Other	67	73.8	6	0	165.75	165.75	1	1	1	1	1	1	1	3	203	THORACIC CARDIOVASCULAR
2017 Dec	Before group	72241	Female	28	Home or Self Care	Non-Hispanic	White or Caucasian	NA	NA	5	0	135	135	0	0	1	0	0	1	1	4	184	GENERAL SURGERY
2017 Dec	Before group	72254	Male	74	Home or Self Care	Non-Hispanic	White or Caucasian	72	80.7	2	0	9	9	1	0	1	0	0	0	1	2	137	THORACIC CARDIOVASCULAR
2017 Dec	Before group	72261	Female	48	Home or Self Care	Hispanic	White or Caucasian	59	94	1	0	6	6	1	0	1	0	0	1	1	2	84	OTORHINOLARYNGOLOGY
2017 Dec	Before group	72284	Male	89	Home or Self Care	Non-Hispanic	White or Caucasian	70	96.2	1	0	0	0	0	0	0	0	0	0	1	3	88	OTORHINOLARYNGOLOGY
2017 Dec	Before group	72298	Female	50	Home or Self Care	Non-Hispanic	White or Caucasian	62	96.9	1	7.5	28.5	36	1	0	0	0	1	0	1	3	99	OBSTETRICS-GYNECOLOGY
2017 Dec	Before group	72300	Female	64	Home or Self Care	Non-Hispanic	White or Caucasian	62	89.2	1	0	30	30	0	0	0	0	0	0	0	3	11	NEUROSURGERY
2017 Dec	Before group	72303	Male	64	Home or Self Care	Non-Hispanic	White or Caucasian	NA	NA	1	0	0	0	0	0	0	0	0	0	1	3	36	GENERAL SURGERY
2017 Dec	Before group	72305	Female	24	Home or Self Care	Non-Hispanic	White or Caucasian	62	104	2	0	30	30	1	0	1	0	0	1	1	2	93	GENERAL SURGERY
2017 Dec	Before group	72306	Female	59	Home or Self Care	Non-Hispanic	White or Caucasian	NA	75.4	4	15	105	120	0	0	0	0	0	0	1	2	86	GENERAL SURGERY
2017 Dec	Before group	72309	Male	49	Home or Self Care	Non-Hispanic	White or Caucasian	77	85.6	6	0	46.5	46.5	0	0	1	1	0	0	1	4	230	THORACIC CARDIOVASCULAR
2017 Dec	Before group	72310	Female	67	Home or Self Care	Non-Hispanic	White or Caucasian	64	61.5	1	0	16.5	16.5	0	0	0	0	0	0	1	2	130	GENERAL SURGERY
2017 Dec	Before group	72377	Female	35	Home or Self Care	Hispanic	White or Caucasian	57	71.4	4	0	93	93	0	0	1	0	0	0	1	2	193	OBSTETRICS-GYNECOLOGY
2017 Dec	Before group	72397	Male	37	Home or Self Care	Non-Hispanic	White or Caucasian	74	89	1	22.5	69	91.5	0	0	1	0	0	1	1	2	35	ORTHOPEDICS
2017 Dec	Before group	72400	Female	69	Home or Self Care	Non-Hispanic	African American	62	69	3	0	15.75	15.75	1	1	0	0	1	1	1	2	133	OBSTETRICS-GYNECOLOGY
2017 Dec	Before group	72406	Female	56	Home or Self Care	Non-Hispanic	White or Caucasian	66	83.9	3	20	54	74	1	0	0	0	0	1	0	2	186	NEUROSURGERY
2017 Dec	Before group	72412	Female	48	Home or Self Care	Non-Hispanic	White or Caucasian	65	84.8	2	15	0	15	1	1	0	0	1	1	1	2	149	OBSTETRICS-GYNECOLOGY
2017 Dec	Before group	72414	Female	42	Home or Self Care	Non-Hispanic	African American	67	99.1	4	0	975.23	975.23	0	0	1	0	0	0	1	3	189	GENERAL SURGERY
2017 Dec	Before group	72423	Female	60	Home or Self Care	Non-Hispanic	White or Caucasian	65	64.2	2	0	49.5	49.5	0	0	0	0	0	0	1	2	232	UROLOGY
2017 Dec	Before group	72445	Female	54	Home or Self Care	Non-Hispanic	White or Caucasian	66	71.9	1	0	6	6	0	0	0	0	0	0	1	3	140	ORTHOPEDICS
2017 Dec	Before group	72458	Female	69	Home or Self Care	Non-Hispanic	Other	64	65	3	0	187.5	187.5	0	0	0	0	0	1	1	3	235	ORTHOPEDICS
2017 Dec	Before group	72484	Male	83	Skilled Nursing Facility	Non-Hispanic	White or Caucasian	70	99	8	0	15	15	1	0	0	0	0	1	1	2	483	ORTHOPEDICS
2017 Dec	Before group	72501	Female	33	Home or Self Care	Non-Hispanic	White or Caucasian	67	81.2	2	15	94.5	109.5	1	0	0	0	0	1	1	2	127	NEUROSURGERY
2017 Dec	Before group	72520	Female	81	Home or Self Care	Non-Hispanic	White or Caucasian	63	82.1	2	0	9	9	1	0	0	0	0	0	1	3	141	NEUROSURGERY
2017 Dec	Before group	72538	Female	65	Home or Self Care	Non-Hispanic	White or Caucasian	60	77.7	5	0	33	33	0	0	0	1	0	0	1	2	175	THORACIC CARDIOVASCULAR
2017 Dec	Before group	72540	Female	40	Home Health Care Svc	Non-Hispanic	African American	64	110.2	6	0	379.48	379.48	0	0	0	0	0	0	0	4	237	THORACIC CARDIOVASCULAR
2017 Dec	Before group	72555	Female	71	Skilled Nursing Facility	Non-Hispanic	White or Caucasian	64	64.3	7	0	7.5	7.5	0	0	0	1	0	1	1	3	406	NEUROSURGERY
2017 Dec	Before group	72567	Female	41	Home or Self Care	Non-Hispanic	African American	67	106.9	7	0	54	54	0	0	1	0	0	0	1	3	174	NEUROSURGERY
2017 Dec	Before group	72591	Male	73	Skilled Nursing Facility	Non-Hispanic	White or Caucasian	70	76.1	5	0	27	27	0	0	0	0	0	0	1	4	189	NEUROSURGERY
2017 Dec	Before group	72637	Female	45	Home or Self Care	Non-Hispanic	White or Caucasian	64	98.3	3	15	0	15	1	1	0	0	1	1	1	2	144	OBSTETRICS-GYNECOLOGY
2017 Dec	Before group	72766	Female	80	Home or Self Care	Non-Hispanic	White or Caucasian	NA	73	2	0	3	3	1	0	0	0	0	0	1	3	203	OTORHINOLARYNGOLOGY
2017 Dec	Before group	72780	Male	54	Home or Self Care	Non-Hispanic	White or Caucasian	66	74.8	2	0	7.5	7.5	0	0	0	0	0	1	1	1	82	ORTHOPEDICS
2017 Dec	Before group	72799	Female	29	Home Health Care Svc	Non-Hispanic	White or Caucasian	62	108	6	0	75	75	0	0	0	0	0	0	1	2	33	PLASTIC SURGERY
2017 Dec	Before group	72802	Male	81	Home or Self Care	Non-Hispanic	White or Caucasian	71	83.9	2	0	27	27	0	0	0	0	0	1	1	2	78	NEUROSURGERY
2017 Dec	Before group	72819	Female	61	Home or Self Care	Non-Hispanic	African American	66	55.8	1	0	0	0	0	0	0	0	0	1	1	2	33	ORTHOPEDICS
2017 Dec	Before group	72841	Male	48	Home or Self Care	Non-Hispanic	White or Caucasian	69	76.9	2	0	15	15	1	0	0	0	0	0	1	3	67	NEUROSURGERY
2017 Dec	Before group	72849	Male	58	Home or Self Care	Non-Hispanic	White or Caucasian	65	94.2	5	0	30	30	0	0	1	1	0	0	1	3	171	THORACIC CARDIOVASCULAR
2017 Dec	Before group	72863	Female	59	Home or Self Care	Non-Hispanic	African American	65	102.5	5	0	58.5	58.5	0	0	1	0	0	0	1	3	26	PLASTIC SURGERY
2017 Dec	Before group	72876	Male	73	Home or Self Care	Non-Hispanic	White or Caucasian	70	87	7	0	272.25	272.25	1	0	0	1	0	1	1	2	446	GENERAL SURGERY
2017 Dec	Before group	72895	Male	42	Home or Self Care	Non-Hispanic	White or Caucasian	70	90.3	3	15	30	45	0	0	0	0	0	0	1	2	96	THORACIC CARDIOVASCULAR
2017 Dec	Before group	72898	Male	75	Home or Self Care	Non-Hispanic	White or Caucasian	66	67.5	9	0	380.17	380.17	0	0	0	0	0	0	1	4	331	THORACIC CARDIOVASCULAR
2017 Dec	Before group	72904	Male	62	Home or Self Care	Non-Hispanic	White or Caucasian	72	106.1	1	0	15	15	0	0	0	0	0	0	1	4	NA	NEUROSURGERY
2017 Dec	Before group	72905	Male	80	Home or Self Care	Non-Hispanic	White or Caucasian	68	81.7	2	0	0	0	0	0	0	0	0	0	1	3	166	NEUROSURGERY
2017 Dec	Before group	72909	Male	70	Home or Self Care	Non-Hispanic	White or Caucasian	70	129.4	1	7.5	15	22.5	0	0	0	0	0	0	1	3	90	GENERAL SURGERY
2017 Dec	Before group	72916	Female	61	Home or Self Care	Non-Hispanic	White or Caucasian	65	91.5	1	0	0	0	0	0	0	0	0	0	1	2	NA	NEUROSURGERY
2017 Dec	Before group	72939	Female	56	Home or Self Care	Non-Hispanic	White or Caucasian	62	77.7	1	0	30	30	0	0	1	0	0	0	1	3	31	GENERAL SURGERY
2017 Dec	Before group	72979	Female	57	Home or Self Care	Non-Hispanic	African American	62	94.5	14	0	17.25	17.25	1	0	0	0	1	1	1	3	114	GENERAL SURGERY
2017 Dec	Before group	73007	Male	63	Home or Self Care	Non-Hispanic	White or Caucasian	73	120	7	0	45	45	0	0	0	0	0	1	1	3	227	NEUROSURGERY
2017 Dec	Before group	73020	Male	73	TCH (UVA)	Non-Hispanic	White or Caucasian	70	66.7	8	0	30	30	0	0	0	0	0	0	1	3	112	PLASTIC SURGERY
2017 Dec	Before group	73034	Female	68	Home or Self Care	Non-Hispanic	White or Caucasian	63	82.9	1	0	30	30	0	0	0	0	0	0	1	3	35	GENERAL SURGERY
2017 Dec	Before group	73039	Female	84	Home Health Care Svc	Non-Hispanic	African American	60	85.4	3	0	0	0	0	0	0	0	0	0	1	3	49	GENERAL SURGERY
2017 Dec	Before group	73050	Male	65	Home or Self Care	Non-Hispanic	White or Caucasian	72	72.9	10	0	75	75	1	0	0	0	0	0	0	3	74	NEUROSURGERY
2017 Dec	Before group	73075	Male	46	Home or Self Care	Non-Hispanic	White or Caucasian	NA	85	8	0	82.5	82.5	0	0	1	1	0	0	1	2	666	OTORHINOLARYNGOLOGY
2017 Dec	Before group	73083	Female	65	Home or Self Care	Non-Hispanic	White or Caucasian	60	113	2	0	202.5	202.5	0	0	0	0	0	1	1	3	245	UROLOGY
2017 Dec	Before group	73093	Female	54	Home Health Care Svc	Non-Hispanic	White or Caucasian	60	48.1	10	0	57	57	0	0	0	1	0	0	1	3	367	OTORHINOLARYNGOLOGY
2017 Dec	Before group	73099	Male	60	Home or Self Care	Non-Hispanic	White or Caucasian	73	96.6	2	0	30	30	0	0	0	0	0	0	1	3	113	GENERAL SURGERY
2017 Dec	Before group	73110	Female	66	Home or Self Care	Non-Hispanic	White or Caucasian	65	55.5	1	0	9	9	1	0	0	0	0	1	1	2	122	ORTHOPEDICS
2017 Dec	Before group	73124	Male	63	Home or Self Care	Non-Hispanic	White or Caucasian	72	96.8	6	0	45	45	0	0	0	1	0	1	1	3	257	OTORHINOLARYNGOLOGY
2017 Dec	Before group	73142	Male	60	Home Health Care Svc	Non-Hispanic	White or Caucasian	67	108.1	6	0	141	141	1	0	0	0	0	1	1	3	255	ORTHOPEDICS
2017 Dec	Before group	73151	Male	60	Home or Self Care	Non-Hispanic	White or Caucasian	76	82.5	16	0	30	30	1	0	0	0	0	1	1	3	652	THORACIC CARDIOVASCULAR
2017 Dec	Before group	73155	Female	18	Home or Self Care	Non-Hispanic	African American	NA	NA	1	0	0	0	0	0	0	0	0	0	1	2	NA	PEDIATRIC GASTROINTESTINAL
2017 Dec	Before group	73161	Female	65	Home or Self Care	Non-Hispanic	White or Caucasian	65	78.7	2	0	18	18	0	0	0	0	0	0	1	2	164	OTORHINOLARYNGOLOGY
2017 Dec	Before group	73179	Male	58	Home or Self Care	Non-Hispanic	White or Caucasian	66	68.8	3	0	45.75	45.75	1	1	0	0	0	1	1	3	253	THORACIC CARDIOVASCULAR
2017 Dec	Before group	73184	Male	78	Home or Self Care	Non-Hispanic	White or Caucasian	68	122.5	1	0	15	15	0	0	0	0	0	0	1	3	35	MEDICINE
2017 Dec	Before group	73188	Female	27	Home or Self Care	Non-Hispanic	White or Caucasian	65	106.4	2	15	72	87	0	0	0	1	0	1	1	2	100	ORTHOPEDICS
2017 Dec	Before group	73206	Male	58	Home or Self Care	Non-Hispanic	African American	74	95.6	2	0	105	105	1	0	0	1	0	0	1	3	216	GENERAL SURGERY
2017 Dec	Before group	73209	Male	62	Home Health Care Svc	Non-Hispanic	White or Caucasian	66	79.7	3	0	30	30	0	0	0	0	0	0	1	3	61	GENERAL SURGERY
2017 Dec	Before group	73212	Female	65	Rehab Facility (not TCH)	Non-Hispanic	White or Caucasian	67	95.3	7	0	7.5	7.5	0	0	1	0	0	1	1	3	312	NEUROSURGERY
2017 Dec	Before group	73216	Female	78	Home or Self Care	Non-Hispanic	White or Caucasian	61	102.3	1	0	0	0	0	0	0	0	0	0	1	3	11	NEUROSURGERY
2017 Dec	Before group	73221	Female	52	Home or Self Care	Non-Hispanic	White or Caucasian	69	91	2	0	15	15	1	1	1	1	0	1	1	2	92	THORACIC CARDIOVASCULAR
2017 Dec	Before group	73228	Female	44	Home or Self Care	Non-Hispanic	White or Caucasian	66	95.8	1	0	42	42	0	0	0	0	0	1	1	2	76	NEUROSURGERY
2017 Dec	Before group	73236	Male	74	Home or Self Care	Non-Hispanic	White or Caucasian	68	89	1	7.5	7.5	15	1	0	0	0	0	0	1	2	27	GENERAL SURGERY
2017 Dec	Before group	73240	Female	59	Home or Self Care	Non-Hispanic	White or Caucasian	64	115.1	4	0	0.76	0.76	1	0	1	0	0	1	1	3	192	GENERAL SURGERY
2017 Dec	Before group	73255	Female	37	Home or Self Care	Non-Hispanic	White or Caucasian	68	169.6	3	0	15	15	0	0	0	0	0	1	1	3	195	GENERAL SURGERY
2017 Dec	Before group	73261	Male	83	Skilled Nursing Facility	Non-Hispanic	Other	69	106.6	10	0	375.03	375.03	0	0	0	0	0	0	1	4	263	THORACIC CARDIOVASCULAR
2017 Dec	Before group	73271	Male	63	Home or Self Care	Non-Hispanic	White or Caucasian	73	86.4	1	0	9	9	0	0	0	0	0	1	1	3	155	GENERAL SURGERY
2017 Dec	Before group	73291	Female	51	Skilled Nursing Facility	Non-Hispanic	White or Caucasian	67	62.7	10	0	0	0	0	0	0	0	0	0	1	3	33	THORACIC CARDIOVASCULAR
2017 Dec	Before group	73294	Male	68	Rehab Facility (not TCH)	Non-Hispanic	White or Caucasian	72	74.9	70	0	12	12	0	0	0	0	0	1	1	4	61	GENERAL SURGERY
2017 Dec	Before group	73305	Male	76	Home or Self Care	Non-Hispanic	African American	64	42.3	2	0	0	0	0	0	1	0	0	0	1	3	50	THORACIC CARDIOVASCULAR
2017 Dec	Before group	73337	Female	62	Home or Self Care	Non-Hispanic	White or Caucasian	63	76.8	3	0	0.75	0.75	1	0	0	0	1	1	1	2	151	OBSTETRICS-GYNECOLOGY
2017 Dec	Before group	73338	Female	43	Home or Self Care	Non-Hispanic	White or Caucasian	70	116.7	1	7.5	0	7.5	1	0	0	0	1	1	1	3	21	OBSTETRICS-GYNECOLOGY
2017 Dec	Before group	73371	Male	64	Home or Self Care	Non-Hispanic	African American	74	99	3	0	112.5	112.5	0	0	0	0	0	0	1	4	57	UROLOGY
2017 Dec	Before group	73374	Male	67	Home or Self Care	Non-Hispanic	White or Caucasian	74	95.8	2	0	45	45	0	0	0	0	0	0	1	3	133	THORACIC CARDIOVASCULAR
2017 Dec	Before group	73395	Male	76	Rehab Facility (not TCH)	Non-Hispanic	White or Caucasian	71	98.7	6	0	6	6	0	0	0	1	0	1	1	3	285	NEUROSURGERY
2017 Dec	Before group	73402	Female	75	Home or Self Care	Non-Hispanic	White or Caucasian	66	93.9	1	0	0	0	0	0	0	0	0	0	1	3	NA	NEUROSURGERY
2017 Dec	Before group	73414	Female	55	Home or Self Care	Non-Hispanic	Asian	62	61.8	5	0	0.75	0.75	1	1	0	0	1	1	1	2	126	OBSTETRICS-GYNECOLOGY
2017 Dec	Before group	73430	Female	25	Home or Self Care	Non-Hispanic	White or Caucasian	60	53.1	1	0	60	60	0	0	0	0	0	0	1	2	30	NEUROSURGERY
2017 Dec	Before group	73445	Male	81	Expired	Non-Hispanic	White or Caucasian	68	101	24	0	207	207	0	0	0	1	0	0	1	3	272	GENERAL SURGERY
2017 Dec	Before group	73446	Female	69	Home or Self Care	Non-Hispanic	White or Caucasian	NA	83.6	10	0	0	0	0	0	0	0	0	1	1	3	16	PLASTIC SURGERY
2017 Dec	Before group	73447	Female	59	Home or Self Care	Non-Hispanic	White or Caucasian	NA	81.6	1	0	33	33	1	0	0	0	0	0	1	3	124	PLASTIC SURGERY
2017 Dec	Before group	73452	Female	50	Home or Self Care	Non-Hispanic	White or Caucasian	63	100.7	2	15	24	39	1	0	0	0	0	1	1	3	53	ORTHOPEDICS
2017 Dec	Before group	73456	Female	42	Home or Self Care	Non-Hispanic	White or Caucasian	63	70.4	2	0	10.5	10.5	0	0	0	0	0	0	1	2	121	ORTHOPEDICS
2017 Dec	Before group	73473	Male	64	Home Health Care Svc	Non-Hispanic	White or Caucasian	75	108.9	4	0	52.5	52.5	1	0	0	0	1	1	1	2	171	ORTHOPEDICS
2017 Dec	Before group	73474	Female	52	Home or Self Care	Non-Hispanic	White or Caucasian	66	81.8	4	7.5	28.5	36	1	1	0	0	1	1	1	2	246	GENERAL SURGERY
2017 Dec	Before group	73481	Male	70	Skilled Nursing Facility	Non-Hispanic	White or Caucasian	67	79.3	53	0	0	0	0	0	0	1	0	0	0	4	270	THORACIC CARDIOVASCULAR
2017 Dec	Before group	73494	Female	49	Home or Self Care	Non-Hispanic	White or Caucasian	66	60.8	1	0	33	33	0	0	0	0	0	0	1	2	135	PLASTIC SURGERY
2017 Dec	Before group	73495	Male	69	Home Health Care Svc	Patient Unavailable	Unavailable	68	95.3	6	0	379.81	379.81	0	0	0	0	0	0	1	3	272	THORACIC CARDIOVASCULAR
2017 Dec	Before group	73510	Male	32	Home or Self Care	Non-Hispanic	White or Caucasian	72	87.3	1	0	66	66	0	0	0	0	0	0	1	4	39	UROLOGY
2017 Dec	Before group	73517	Female	52	Home or Self Care	Non-Hispanic	White or Caucasian	64	92.5	2	0	30	30	1	0	0	0	0	0	1	2	135	OTORHINOLARYNGOLOGY
2017 Dec	Before group	73518	Female	40	Home or Self Care	Non-Hispanic	White or Caucasian	67	71.5	1	0	15	15	1	0	0	0	0	0	1	2	31	OBSTETRICS-GYNECOLOGY
2017 Dec	Before group	73527	Female	55	Home or Self Care	Non-Hispanic	White or Caucasian	62	NA	2	0	22.5	22.5	1	0	0	0	0	0	1	2	75	OTORHINOLARYNGOLOGY
2017 Dec	Before group	73529	Male	63	Home or Self Care	Patient Refused	White or Caucasian	72	84.8	2	0	45	45	0	0	0	0	0	1	1	2	124	GENERAL SURGERY
2017 Dec	Before group	73532	Male	49	Home or Self Care	Non-Hispanic	White or Caucasian	67	101.8	5	0	12	12	1	1	0	0	1	1	1	3	169	GENERAL SURGERY
2017 Dec	Before group	73535	Female	74	Home or Self Care	Non-Hispanic	African American	NA	NA	2	0	15	15	1	0	0	0	0	0	1	2	68	GENERAL SURGERY
2017 Dec	Before group	73560	Male	57	Rehab Facility (not TCH)	Non-Hispanic	White or Caucasian	69	123.6	8	0	120	120	1	0	1	0	0	1	1	3	358	NEUROSURGERY
2017 Dec	Before group	73580	Female	41	Home or Self Care	Non-Hispanic	White or Caucasian	69	86.6	3	0	16.5	16.5	1	0	0	0	0	1	1	1	209	GENERAL SURGERY
2017 Dec	Before group	73582	Male	47	Home or Self Care	Non-Hispanic	White or Caucasian	66	83.1	4	0	159	159	0	0	0	0	0	0	1	3	228	GENERAL SURGERY
2017 Dec	Before group	73594	Female	71	Expired	Non-Hispanic	White or Caucasian	69	74.5	51	0	9	9	1	0	0	0	0	0	1	3	401	THORACIC CARDIOVASCULAR
2017 Dec	Before group	73600	Male	57	Home Health Care Svc	Non-Hispanic	White or Caucasian	70	81.3	27	0	376.6	376.6	0	0	0	0	0	0	1	4	284	THORACIC CARDIOVASCULAR
2017 Dec	Before group	73626	Female	67	Home or Self Care	Hispanic	Other	63	65.4	15	0	380.44	380.44	0	0	0	0	0	0	1	4	237	THORACIC CARDIOVASCULAR
2017 Dec	Before group	73637	Male	49	Home Health Care Svc	Non-Hispanic	White or Caucasian	69	93	7	0	60	60	1	0	0	0	0	1	1	2	28	ORTHOPEDICS
2017 Dec	Before group	73647	Female	51	Home or Self Care	Non-Hispanic	White or Caucasian	NA	NA	3	0	1577.54	1577.54	1	0	0	0	0	1	1	3	258	OTORHINOLARYNGOLOGY
2017 Dec	Before group	73648	Female	64	Home or Self Care	Non-Hispanic	White or Caucasian	65	88.9	1	0	48	48	0	0	0	0	0	1	1	2	58	GENERAL SURGERY
2017 Dec	Before group	73660	Male	60	Home or Self Care	Non-Hispanic	White or Caucasian	67	78.1	2	0	69	69	0	0	0	0	0	0	1	3	237	THORACIC CARDIOVASCULAR
2017 Dec	Before group	73662	Female	34	Rehab Facility (not TCH)	Hispanic	White or Caucasian	65	53.4	14	0	30	30	0	0	0	0	0	1	1	2	27	OTORHINOLARYNGOLOGY
2017 Dec	Before group	73668	Female	52	Home or Self Care	Non-Hispanic	African American	NA	92.9	3	0	0.75	0.75	1	1	0	0	1	1	1	3	139	GENERAL SURGERY
2017 Dec	Before group	73670	Male	74	Home or Self Care	Non-Hispanic	White or Caucasian	66	106.6	2	0	0	0	0	0	0	0	0	0	1	3	33	MEDICINE
2017 Dec	Before group	73678	Female	68	Skilled Nursing Facility	Non-Hispanic	White or Caucasian	63	68	3	0	54	54	0	0	0	0	0	1	1	3	70	ORTHOPEDICS
2017 Dec	Before group	73685	Female	73	Home or Self Care	Non-Hispanic	White or Caucasian	66	137.6	3	0	22.5	22.5	0	0	0	0	0	0	1	3	142	GENERAL SURGERY
2017 Dec	Before group	73689	Female	37	Home or Self Care	Non-Hispanic	African American	63	92.4	1	15	57	72	1	0	0	0	0	0	1	2	80	GENERAL SURGERY
2017 Dec	Before group	73697	Female	53	Home or Self Care	Non-Hispanic	White or Caucasian	70	78.4	3	0	168	168	0	0	0	0	0	1	1	3	177	NEUROSURGERY
2017 Dec	Before group	73702	Male	34	Home or Self Care	Hispanic	White or Caucasian	76	90.4	2	15	54	69	1	0	1	0	0	1	0	2	150	OTORHINOLARYNGOLOGY
2017 Dec	Before group	73707	Female	68	Home Health Care Svc	Non-Hispanic	White or Caucasian	62	110.6	8	0	376.08	376.08	0	0	0	1	0	0	1	4	210	THORACIC CARDIOVASCULAR
2017 Dec	Before group	73719	Female	58	Home or Self Care	Non-Hispanic	White or Caucasian	67	70.2	1	0	24	24	1	0	0	0	0	0	1	2	111	OTORHINOLARYNGOLOGY
2017 Dec	Before group	73727	Female	47	Home or Self Care	Non-Hispanic	White or Caucasian	NA	NA	2	0	57	57	1	0	0	0	0	1	1	2	238	OTORHINOLARYNGOLOGY
2017 Dec	Before group	73732	Female	71	Home or Self Care	Non-Hispanic	White or Caucasian	64	72.6	1	0	0	0	0	0	0	0	0	0	1	3	NA	NEUROSURGERY
2017 Dec	Before group	73747	Female	45	Home or Self Care	Non-Hispanic	White or Caucasian	62	66.2	1	0	0	0	1	0	1	0	0	0	1	2	NA	OPHTHALMOLOGY
2017 Dec	Before group	73754	Male	52	Home Health Care Svc	Patient Unavailable	Unavailable	72	126.4	35	0	48	48	1	0	1	0	0	1	1	2	117	PLASTIC SURGERY
2017 Dec	Before group	73756	Female	65	Home or Self Care	Non-Hispanic	White or Caucasian	67	66.2	1	0	0	0	0	0	0	0	0	0	1	2	NA	NEUROSURGERY
2017 Dec	Before group	73770	Female	68	Skilled Nursing Facility	Non-Hispanic	White or Caucasian	62	83.7	10	0	90	90	0	0	0	1	0	1	1	3	421	NEUROSURGERY
2017 Dec	Before group	73772	Female	46	Home or Self Care	Hispanic	Other	67	85.7	2	0	60	60	0	0	0	1	0	0	1	2	88	GENERAL SURGERY
2017 Dec	Before group	73781	Male	61	Home or Self Care	Non-Hispanic	White or Caucasian	NA	99.3	2	0	3	3	0	0	1	0	0	1	0	2	160	PLASTIC SURGERY
2017 Dec	Before group	73783	Male	62	Home Health Care Svc	Non-Hispanic	White or Caucasian	69	133	7	0	30	30	0	1	0	0	1	1	1	2	201	GENERAL SURGERY
2017 Dec	Before group	73784	Female	56	Long Term Care	Non-Hispanic	White or Caucasian	64	61.6	21	0	233.92	233.92	0	0	0	0	0	0	1	4	225	THORACIC CARDIOVASCULAR
2017 Dec	Before group	73800	Female	93	Discharged to Other Facility	Non-Hispanic	White or Caucasian	59	55.6	2	0	3	3	0	0	0	0	0	1	1	2	36	PLASTIC SURGERY
2017 Dec	Before group	73819	Female	71	Home or Self Care	Non-Hispanic	White or Caucasian	63	111.3	2	0	13.5	13.5	1	0	0	0	0	0	1	3	99	GENERAL SURGERY
2017 Dec	Before group	73865	Male	63	TCH (UVA)	Non-Hispanic	White or Caucasian	72	103.3	22	0	45	45	0	0	0	0	0	0	1	3	51	PLASTIC SURGERY
2017 Dec	Before group	73867	Female	39	Home or Self Care	Non-Hispanic	White or Caucasian	67	108.9	3	0	30	30	1	0	1	1	0	1	1	3	230	GENERAL SURGERY
2017 Dec	Before group	73871	Female	78	Skilled Nursing Facility	Non-Hispanic	White or Caucasian	61	96.8	12	7.5	90	97.5	0	0	1	0	0	1	1	3	109	ORTHOPEDICS
2017 Dec	Before group	73872	Female	48	Home or Self Care	Non-Hispanic	Other	69	93	1	0	15	15	0	0	0	0	0	0	1	2	41	NEUROSURGERY
2017 Dec	Before group	73883	Female	49	Home or Self Care	Hispanic	White or Caucasian	65	87	1	0	42	42	0	0	0	0	0	0	1	2	115	GENERAL SURGERY
2017 Dec	Before group	73888	Female	81	Home Health Care Svc	Non-Hispanic	White or Caucasian	62	73.4	7	0	380.07	380.07	0	0	0	0	0	0	1	3	257	THORACIC CARDIOVASCULAR
2017 Dec	Before group	73900	Female	65	Home or Self Care	Non-Hispanic	White or Caucasian	62	106.2	3	0	6	6	1	0	0	1	0	0	1	3	60	GENERAL SURGERY
2017 Dec	Before group	73903	Male	76	Home Health Care Svc	Non-Hispanic	White or Caucasian	NA	88.7	8	0	0	0	0	0	0	0	0	0	1	3	143	GENERAL SURGERY
2017 Dec	Before group	73915	Male	85	Skilled Nursing Facility	Non-Hispanic	White or Caucasian	66	70	34	0	36	36	0	0	0	0	0	0	1	3	120	ORTHOPEDICS
2017 Dec	Before group	73916	Female	38	Home Health Care Svc	Non-Hispanic	White or Caucasian	60	90	4	0	37.5	37.5	1	0	0	0	0	1	1	2	85	ORTHOPEDICS
2017 Dec	Before group	73920	Male	18	Home or Self Care	Non-Hispanic	White or Caucasian	NA	NA	1	0	30	30	1	0	0	0	0	0	1	2	65	UROLOGY
2017 Dec	Before group	73921	Male	18	Home or Self Care	Non-Hispanic	African American	67	76	112	0	15	15	0	0	0	0	0	0	0	4	202	GENERAL SURGERY
2017 Dec	Before group	73922	Female	44	Expired	Non-Hispanic	White or Caucasian	NA	54.5	3	0	105	105	0	0	0	0	0	0	1	4	246	GENERAL SURGERY
2017 Dec	Before group	73935	Male	69	Rehab Facility (not TCH)	Non-Hispanic	White or Caucasian	70	100.8	6	0	1290.28	1290.28	0	0	0	0	0	0	1	3	183	NEUROSURGERY
2017 Dec	Before group	73937	Female	77	Rehab Facility (not TCH)	Non-Hispanic	White or Caucasian	65	84.4	6	0	13.5	13.5	0	0	1	1	0	0	1	2	448	NEUROSURGERY
2017 Dec	Before group	73938	Female	62	Home or Self Care	Non-Hispanic	White or Caucasian	66	79.3	2	0	7.5	7.5	1	0	0	0	0	0	1	2	76	NEUROSURGERY
2017 Dec	Before group	73941	Female	64	Rehab Facility (not TCH)	Non-Hispanic	African American	61	99.2	12	0	0	0	0	0	1	0	0	1	1	3	42	THORACIC CARDIOVASCULAR
2017 Dec	Before group	73942	Female	32	Home or Self Care	Non-Hispanic	Other	61	74.8	1	0	63	63	0	0	1	0	0	1	1	2	70	ORTHOPEDICS
2017 Dec	Before group	73947	Female	69	Home Health Care Svc	Non-Hispanic	White or Caucasian	63	92.5	8	0	12	12	0	0	0	1	0	1	1	3	281	THORACIC CARDIOVASCULAR
2017 Dec	Before group	73981	Female	62	Home or Self Care	Non-Hispanic	White or Caucasian	63	73.1	1	15	75	90	0	0	0	0	0	0	1	3	90	OTORHINOLARYNGOLOGY
2017 Dec	Before group	73990	Male	77	Home Health Care Svc	Non-Hispanic	White or Caucasian	66	85.3	4	0	232.5	232.5	1	0	0	0	0	0	1	2	178	ORTHOPEDICS
2017 Dec	Before group	73991	Male	71	Rehab Facility (not TCH)	Non-Hispanic	White or Caucasian	71	68.5	28	0	0	0	0	0	0	0	0	1	0	3	90	UROLOGY
2017 Dec	Before group	74001	Female	53	Home or Self Care	Non-Hispanic	White or Caucasian	62	57.1	6	0	66	66	0	0	0	0	0	1	1	2	307	ORTHOPEDICS
2017 Dec	Before group	74008	Male	69	Discharge or Transfer to Court/Law Enforcement	Non-Hispanic	African American	69	52.6	21	0	60	60	0	0	1	1	0	0	0	4	228	THORACIC CARDIOVASCULAR
2017 Dec	Before group	74010	Female	62	Home Health Care Svc	Non-Hispanic	White or Caucasian	66	95.7	5	0	240	240	0	0	0	0	0	0	1	2	245	ORTHOPEDICS
2017 Dec	Before group	74013	Male	55	Home or Self Care	Non-Hispanic	White or Caucasian	73	113.4	2	7.5	24	31.5	0	0	0	0	0	1	1	2	57	ORTHOPEDICS
2017 Dec	Before group	74015	Male	65	Home or Self Care	Non-Hispanic	African American	72	115.5	3	0	15	15	0	0	0	0	0	1	1	3	107	ORTHOPEDICS
2017 Dec	Before group	74032	Male	74	Home Health Care Svc	Non-Hispanic	White or Caucasian	69	84.6	8	0	15	15	0	0	1	0	0	0	1	4	70	OTORHINOLARYNGOLOGY
2017 Dec	Before group	74050	Female	64	Home or Self Care	Non-Hispanic	White or Caucasian	68	121.3	2	15	72	87	1	0	0	1	0	1	1	3	145	GENERAL SURGERY
2017 Dec	Before group	74064	Female	63	Home or Self Care	Non-Hispanic	Other	62	53.8	1	0	30	30	1	0	0	0	0	1	1	2	110	GENERAL SURGERY
2017 Dec	Before group	74065	Male	58	Home or Self Care	Non-Hispanic	White or Caucasian	70	89.5	1	0	30	30	0	0	1	0	0	0	1	3	61	OTORHINOLARYNGOLOGY
2017 Dec	Before group	74079	Female	55	Home or Self Care	Non-Hispanic	African American	65	100.4	2	0	60	60	0	0	0	0	0	0	1	2	90	GENERAL SURGERY
2017 Dec	Before group	74089	Female	29	Home or Self Care	Non-Hispanic	White or Caucasian	63	97.8	2	0	36	36	1	0	0	1	0	1	1	2	187	OTORHINOLARYNGOLOGY
2017 Dec	Before group	74124	Male	62	Home Health Care Svc	Non-Hispanic	White or Caucasian	69	104.7	4	0	829.5	829.5	0	0	0	1	0	1	1	2	409	THORACIC CARDIOVASCULAR
2017 Dec	Before group	74129	Male	56	Rehab Facility (not TCH)	Non-Hispanic	White or Caucasian	75	84.1	9	0	0	0	1	0	1	0	0	1	1	3	184	PLASTIC SURGERY
2017 Dec	Before group	74134	Male	72	Home or Self Care	Non-Hispanic	White or Caucasian	67	63.9	5	0	12	12	1	0	0	1	0	0	1	3	354	OTORHINOLARYNGOLOGY
2017 Dec	Before group	74148	Male	56	Home or Self Care	Non-Hispanic	White or Caucasian	NA	78.4	4	0	13.5	13.5	1	0	1	0	0	1	1	3	175	THORACIC CARDIOVASCULAR
2017 Dec	Before group	74149	Male	73	Skilled Nursing Facility	Non-Hispanic	African American	71	112.9	7	0	7.5	7.5	0	0	0	1	0	0	1	3	50	NEUROSURGERY
2017 Dec	Before group	74172	Female	63	Home or Self Care	Non-Hispanic	White or Caucasian	NA	NA	1	0	0	0	0	0	0	0	0	0	1	3	160	THORACIC CARDIOVASCULAR
2017 Dec	Before group	74186	Male	68	Home or Self Care	Non-Hispanic	Other	68	70.9	1	0	0	0	0	0	0	1	0	0	1	3	50	MEDICINE
2017 Dec	Before group	74191	Male	77	Home or Self Care	Non-Hispanic	White or Caucasian	NA	NA	1	0	6	6	1	0	0	0	0	0	1	3	140	OTORHINOLARYNGOLOGY
2017 Dec	Before group	74205	Male	41	Home Health Care Svc	Non-Hispanic	White or Caucasian	69	95.4	5	20	60	80	1	0	0	0	0	1	0	2	NA	ORTHOPEDICS
2017 Dec	Before group	74217	Male	33	Home or Self Care	Hispanic	Other	67	68.9	1	15	45	60	0	0	0	0	0	0	1	1	81	GENERAL SURGERY
2017 Dec	Before group	74246	Female	45	Home or Self Care	Non-Hispanic	White or Caucasian	69	72.3	4	0	13.5	13.5	0	0	0	0	0	1	1	1	256	THORACIC CARDIOVASCULAR
2017 Dec	Before group	74251	Female	81	Home or Self Care	Non-Hispanic	White or Caucasian	66	80.3	3	0	102	102	1	0	1	1	0	1	1	3	148	OTORHINOLARYNGOLOGY
2017 Dec	Before group	74254	Male	35	Rehab Facility (not TCH)	Hispanic	White or Caucasian	67	NA	22	0	30	30	0	0	0	0	0	0	0	4	49	PLASTIC SURGERY
2017 Dec	Before group	74270	Male	75	Home or Self Care	Non-Hispanic	White or Caucasian	71	99.9	3	0	24	24	0	0	0	0	0	0	1	3	54	GENERAL SURGERY
2017 Dec	Before group	74275	Female	48	Home or Self Care	Non-Hispanic	White or Caucasian	66	113.1	4	0	0	0	0	0	0	0	0	0	1	2	NA	OTORHINOLARYNGOLOGY
2017 Dec	Before group	74276	Female	90	Rehab Facility (not TCH)	Non-Hispanic	White or Caucasian	60	57	6	7.5	13.5	21	1	0	0	1	0	0	1	2	135	ORTHOPEDICS
2017 Dec	Before group	74277	Male	18	Home or Self Care	Non-Hispanic	African American	67	76	112	0	75	75	0	0	1	0	0	0	0	4	50	GENERAL SURGERY
2017 Dec	Before group	74282	Female	85	Skilled Nursing Facility	Non-Hispanic	White or Caucasian	59	67	9	0	30	30	0	0	0	0	0	0	1	3	24	THORACIC CARDIOVASCULAR
2017 Dec	Before group	74287	Male	58	Home Health Care Svc	Non-Hispanic	White or Caucasian	73	65.3	7	0	45	45	0	0	0	0	0	0	0	3	47	GENERAL SURGERY
2017 Dec	Before group	74289	Female	62	Home or Self Care	Non-Hispanic	White or Caucasian	66	87.6	1	0	0	0	1	0	0	0	0	0	1	2	20	UROLOGY
2017 Dec	Before group	74290	Female	68	Skilled Nursing Facility	Non-Hispanic	White or Caucasian	67	119.8	20	0	0	0	0	0	0	0	0	0	1	3	36	GENERAL SURGERY
2017 Dec	Before group	74291	Male	37	Home or Self Care	Non-Hispanic	African American	67	76	1	15	112.5	127.5	1	0	1	1	0	0	1	2	99	ORTHOPEDICS
2017 Dec	Before group	74295	Male	31	Home or Self Care	Hispanic	Other	NA	88.7	2	0	15	15	0	0	0	0	0	0	1	2	137	GENERAL SURGERY
2017 Dec	Before group	74300	Male	27	Home or Self Care	Non-Hispanic	White or Caucasian	69	83.9	2	0	6	6	1	0	0	0	0	0	1	2	31	GENERAL SURGERY
2017 Dec	Before group	74304	Male	70	Long Term Care	Non-Hispanic	White or Caucasian	70	96.8	36	0	15	15	0	0	1	0	0	0	1	4	NA	GENERAL SURGERY
2017 Dec	Before group	74306	Male	85	Skilled Nursing Facility	Non-Hispanic	African American	NA	68.7	7	0	30	30	0	0	0	1	0	0	1	3	145	THORACIC CARDIOVASCULAR
2017 Dec	Before group	74307	Female	56	Home or Self Care	Non-Hispanic	White or Caucasian	NA	81.6	4	7.5	9	16.5	1	0	0	0	0	0	1	2	118	GENERAL SURGERY
2017 Dec	Before group	74310	Female	40	Home or Self Care	Non-Hispanic	White or Caucasian	61	51.2	3	0	3	3	0	0	0	0	0	1	1	1	20	OBSTETRICS-GYNECOLOGY
2017 Dec	Before group	74315	Female	77	Skilled Nursing Facility	Non-Hispanic	White or Caucasian	60	45.4	6	7.5	96	103.5	1	0	0	0	0	1	1	2	170	ORTHOPEDICS
2017 Dec	Before group	74316	Male	67	Rehab Facility (not TCH)	Non-Hispanic	White or Caucasian	72	107.3	5	0	30	30	0	0	1	0	0	0	0	3	94	ORTHOPEDICS
2017 Dec	Before group	74318	Male	67	Skilled Nursing Facility	Non-Hispanic	White or Caucasian	64	62.6	11	0	283.74	283.74	0	0	0	1	0	0	1	4	244	THORACIC CARDIOVASCULAR
2017 Dec	Before group	74324	Female	46	Home or Self Care	Hispanic	Other	NA	72.9	5	0	24	24	0	0	0	1	0	1	1	3	243	GENERAL SURGERY
2017 Dec	Before group	74328	Male	85	Skilled Nursing Facility	Non-Hispanic	African American	NA	68.7	7	0	22.5	22.5	0	0	0	0	0	0	1	4	375	THORACIC CARDIOVASCULAR
2017 Dec	Before group	74331	Female	91	Skilled Nursing Facility	Non-Hispanic	White or Caucasian	61	73	5	0	40.5	40.5	0	0	0	0	0	0	1	3	101	ORTHOPEDICS
2017 Dec	Before group	74333	Male	87	Discharged to Other Facility	Non-Hispanic	White or Caucasian	69	78.5	5	0	9	9	1	0	0	0	0	1	1	4	53	ORTHOPEDICS
2017 Dec	Before group	74335	Male	40	Home Health Care Svc	Non-Hispanic	White or Caucasian	66	66.2	13	0	375.34	375.34	0	0	0	0	0	0	1	4	224	THORACIC CARDIOVASCULAR
2017 Dec	Before group	74336	Female	69	Home or Self Care	Non-Hispanic	White or Caucasian	63	80.3	9	0	284.72	284.72	0	0	0	0	0	0	1	4	215	THORACIC CARDIOVASCULAR
2017 Dec	Before group	74338	Female	57	Home or Self Care	Non-Hispanic	White or Caucasian	64	67.7	1	0	30	30	0	0	1	1	0	0	1	3	24	MEDICINE
2017 Dec	Before group	74342	Female	22	Home or Self Care	Non-Hispanic	White or Caucasian	60	62	1	0	15	15	1	0	1	0	0	1	1	1	110	OTORHINOLARYNGOLOGY
2017 Dec	Before group	74344	Male	82	Rehab Facility (not TCH)	Non-Hispanic	White or Caucasian	72	74.5	5	0	30	30	0	0	0	0	0	1	1	2	68	ORTHOPEDICS
2017 Dec	Before group	74345	Male	64	Home Health Care Svc	Non-Hispanic	White or Caucasian	70	123.2	17	0	675.36	675.36	0	0	0	0	0	0	1	4	509	THORACIC CARDIOVASCULAR
2017 Dec	Before group	74348	Male	55	Home Health Care Svc	Non-Hispanic	White or Caucasian	72	92.5	32	0	87.14	87.14	0	0	0	0	0	0	0	NA	NA	CARDIOVASCULAR
2017 Dec	Before group	74356	Male	21	Home or Self Care	Non-Hispanic	White or Caucasian	77	77.9	12	0	28.5	28.5	0	0	0	0	0	1	1	2	71	GENERAL SURGERY
2017 Dec	Before group	74359	Male	48	Home Health Care Svc	Non-Hispanic	White or Caucasian	71	126.2	3	0	105	105	1	1	1	0	0	1	1	2	135	ORTHOPEDICS
2017 Dec	Before group	74360	Male	43	Home or Self Care	Non-Hispanic	Asian	72	74.8	2	0	15	15	0	0	0	0	0	1	1	1	72	GENERAL SURGERY
2017 Dec	Before group	74361	Male	45	Home or Self Care	Non-Hispanic	White or Caucasian	72	160.6	6	0	48	48	1	0	0	0	0	1	1	3	176	ORTHOPEDICS
2017 Dec	Before group	74362	Female	21	Home or Self Care	Non-Hispanic	White or Caucasian	64	68.6	1	0	22.5	22.5	1	0	0	0	0	1	1	1	83	ORTHOPEDICS
2017 Dec	Before group	74363	Male	52	Home or Self Care	Non-Hispanic	White or Caucasian	NA	NA	1	7.5	15	22.5	0	0	0	0	0	0	1	2	30	ORTHOPEDICS
2017 Dec	Before group	74413	Female	69	Home Health Care Svc	Non-Hispanic	White or Caucasian	68	72.6	2	7.5	108	115.5	1	0	1	0	0	1	1	2	102	ORTHOPEDICS
2017 Dec	Before group	74414	Female	43	Home or Self Care	Non-Hispanic	White or Caucasian	61	92.3	3	0	9	9	1	1	1	0	1	1	1	3	156	OBSTETRICS-GYNECOLOGY
2017 Dec	Before group	74421	Female	55	Home or Self Care	Non-Hispanic	White or Caucasian	62	117.6	1	0	7.5	7.5	0	0	0	0	0	0	1	3	19	MEDICINE
2017 Dec	Before group	74439	Female	47	Home or Self Care	Non-Hispanic	White or Caucasian	60	76.2	3	0	0.75	0.75	1	1	0	0	1	1	1	2	111	OBSTETRICS-GYNECOLOGY
2017 Dec	Before group	74456	Female	49	Home or Self Care	Non-Hispanic	White or Caucasian	62	83.9	2	7.5	18	25.5	0	0	0	0	0	0	1	2	25	ORTHOPEDICS
2017 Dec	Before group	74498	Female	40	Home or Self Care	Non-Hispanic	White or Caucasian	61	51.2	3	0	33	33	0	0	0	0	0	1	1	1	32	OBSTETRICS-GYNECOLOGY
2017 Dec	Before group	74499	Female	53	Home or Self Care	Non-Hispanic	White or Caucasian	68	146.2	2	0	52.5	52.5	1	0	1	0	0	1	1	3	415	PLASTIC SURGERY
2017 Dec	Before group	74523	Female	69	Home or Self Care	Non-Hispanic	White or Caucasian	62	143.9	2	0	18	18	1	1	0	0	1	1	1	3	248	OBSTETRICS-GYNECOLOGY
2017 Dec	Before group	74534	Male	26	Home or Self Care	Non-Hispanic	White or Caucasian	68	67.7	2	0	22.5	22.5	1	0	1	0	0	1	1	2	48	GENERAL SURGERY
2017 Dec	Before group	74549	Female	27	Home or Self Care	Non-Hispanic	African American	NA	NA	1	0	45	45	1	0	0	0	0	0	1	2	50	OBSTETRICS-GYNECOLOGY
2017 Dec	Before group	74566	Female	61	Home or Self Care	Non-Hispanic	White or Caucasian	56	74.9	2	15	30	45	0	1	0	0	1	1	1	3	170	OBSTETRICS-GYNECOLOGY
2017 Dec	Before group	74570	Female	39	Home or Self Care	Non-Hispanic	White or Caucasian	63	105.5	1	0	7.5	7.5	1	0	0	0	0	0	1	2	23	OBSTETRICS-GYNECOLOGY
2017 Dec	Before group	74590	Male	59	Home or Self Care	Patient Unavailable	Unavailable	66	88.8	1	0	0	0	0	0	0	0	0	0	1	3	126	GENERAL SURGERY
2017 Dec	Before group	74591	Female	35	Home or Self Care	Non-Hispanic	White or Caucasian	68	67.6	7	0	7.5	7.5	1	0	1	0	0	0	1	2	43	OTORHINOLARYNGOLOGY
2017 Dec	Before group	74601	Female	51	Home or Self Care	Non-Hispanic	White or Caucasian	67	58.8	1	0	25.5	25.5	1	0	0	0	0	1	1	1	63	GENERAL SURGERY
2017 Dec	Before group	74603	Female	67	Home or Self Care	Non-Hispanic	White or Caucasian	NA	47.9	16	0	246	246	1	0	0	1	0	1	0	3	130	GENERAL SURGERY
2017 Dec	Before group	74616	Female	55	Home Health Care Svc	Non-Hispanic	African American	66	145.6	20	0	9	9	0	0	0	0	0	0	1	3	14	THORACIC CARDIOVASCULAR
2017 Dec	Before group	74624	Male	69	Home or Self Care	Non-Hispanic	White or Caucasian	65	70	5	0	0	0	0	0	0	1	0	1	1	2	267	THORACIC CARDIOVASCULAR
2017 Dec	Before group	74625	Male	49	Home or Self Care	Non-Hispanic	White or Caucasian	68	67.4	4	0	60	60	0	0	0	0	0	1	1	3	140	GENERAL SURGERY
2017 Dec	Before group	74643	Male	74	Rehab Facility (not TCH)	Non-Hispanic	African American	68	59.4	6	0	10.5	10.5	0	0	0	0	0	1	1	3	NA	NEUROSURGERY
2017 Dec	Before group	74647	Male	80	Skilled Nursing Facility	Non-Hispanic	African American	64	70.8	11	0	12	12	0	0	0	0	0	1	1	3	65	ORTHOPEDICS
2017 Dec	Before group	74648	Female	40	Home or Self Care	Non-Hispanic	White or Caucasian	64	92.9	3	0	30	30	0	0	0	0	0	1	1	3	22	THORACIC CARDIOVASCULAR
2017 Dec	Before group	74655	Female	54	Home or Self Care	Non-Hispanic	White or Caucasian	64	71.1	4	0	112.5	112.5	0	0	0	0	0	1	1	3	12	OBSTETRICS-GYNECOLOGY
2017 Dec	Before group	74685	Female	73	Home or Self Care	Non-Hispanic	White or Caucasian	NA	54.1	1	10	13.5	23.5	1	0	0	0	0	0	1	2	51	GENERAL SURGERY
2017 Dec	Before group	74698	Male	35	Rehab Facility (not TCH)	Hispanic	White or Caucasian	67	NA	22	0	45	45	0	0	1	0	0	0	0	4	108	ORTHOPEDICS
2017 Dec	Before group	74701	Male	59	Home or Self Care	Non-Hispanic	White or Caucasian	68	81.6	4	0	192.75	192.75	0	0	0	0	0	1	1	3	305	UROLOGY
2017 Dec	Before group	74702	Male	65	Home or Self Care	Non-Hispanic	White or Caucasian	72	97.4	2	0	24	24	1	0	1	0	0	0	1	2	120	THORACIC CARDIOVASCULAR
2017 Dec	Before group	74704	Male	70	Home Health Care Svc	Non-Hispanic	White or Caucasian	70	73.3	78	0	0	0	0	0	0	0	0	0	1	3	NA	PEDIATRIC DENTISTRY
2017 Dec	Before group	74707	Female	59	Home or Self Care	Non-Hispanic	White or Caucasian	67	89.4	7	0	90	90	1	0	1	0	0	1	1	3	355	NEUROSURGERY
2017 Dec	Before group	74708	Female	77	Home Health Care Svc	Non-Hispanic	White or Caucasian	61	70.6	4	0	171	171	0	0	0	0	0	0	1	3	95	THORACIC CARDIOVASCULAR
2017 Dec	Before group	74712	Male	77	Expired	Non-Hispanic	White or Caucasian	72	107.8	5	0	1643.33	1643.33	0	0	0	1	0	0	1	4	587	THORACIC CARDIOVASCULAR
2017 Dec	Before group	74728	Male	53	Nursing Facility	Non-Hispanic	African American	73	98.9	1	0	22.5	22.5	0	0	0	0	0	0	1	3	NA	MEDICINE
[truncated: 27,623 more rows]
