# Supplementary material for: Impact of a perioperative oral opioid substitution protocol during the nationwide intravenous opioid shortage: A single center, interrupted time series with segmented regression analysis
Source: PLoS One. 2020 Jun 4;15(6):e0234199. doi: 10.1371/journal.pone.0234199 (PMC7272091; doi:10.1371/journal.pone.0234199)
Supplement: S2 Dataset — (XLSX) [file pone.0234199.s012.xlsx]

## Sheet: Sheet 1
Painscores_r2[2]
Month	Mean_Pain	SD_Pain	Mean_Painscorescount	n	time	PrePost
2017 Jul	4.00759	3.02338	3.95107	981	1	Pre
2017 Aug	3.67418	2.99661	3.79655	870	2	Pre
2017 Sep	3.62764	2.99141	3.66805	723	3	Pre
2017 Oct	3.78793	3.09698	3.68576	681	4	Pre
2017 Nov	3.47809	2.97378	3.48392	684	5	Pre
2017 Dec	3.64622	2.91202	3.68168	666	6	Pre
2018 Jan	3.71154	3.0468	3.52053	755	7	Pre
2018 Feb	3.83567	2.96461	3.78173	646	8	Pre
2018 Mar	3.70143	3.01437	3.49634	683	9	Pre
2018 Apr	3.58297	3.22984	3.04418	679	10	Post
2018 May	3.61181	3.16446	2.93526	726	11	Post
2018 Jun	3.83251	3.1203	2.86813	728	12	Post
2018 Jul	3.86905	3.26051	3.20399	701	13	Post
2018 Aug	3.82371	3.22088	3.27649	821	14	Post
2018 Sep	3.87368	3.22494	3.19701	736	15	Post
2018 Oct	3.78689	3.23447	3.40909	814	16	Post
2018 Nov	3.83873	3.17516	3.02564	741	17	Post
2018 Dec	3.69038	3.26492	3.20114	701	18	Post
2019 Jan	3.52911	3.18379	3.13932	768	19	Post
2019 Feb	3.81028	3.24712	3.38179	736	20	Post
2019 Mar	3.8171	3.28232	2.87421	787	21	Post
2019 Apr	3.75092	3.32813	3.05461	824	22	Post
2019 May	3.82248	3.18462	3.03373	830	23	Post
2019 Jun	4.01199	3.24443	2.91618	346	24	Post
